# Supplementary material for: Examining the Postdictive Validity of Self-Report Big Five Personality Traits with Objective Recordings of Online Behaviors: A Ten-Year Retrospective Study Using Facebook Page Likes
Source: Heliyon. 2024 Jun 14;10(12):e32746. doi: 10.1016/j.heliyon.2024.e32746 (PMC11252878; doi:10.1016/j.heliyon.2024.e32746)
Supplement: Multimedia component 1 [file mmc1.xlsx]

## Sheet: Table S1
Table S1. Average Correlations between Big Five personality traits and Likes-related variables: Zero-order Spearman correlation and Partial Spearman correlation controlling for demographic variables and 95% confidence interval (1000 bootrap samples)
	Extraversion		Agreeableness		Conscientiousness		Emotional Stability		Openness
	Zero-order ρ	Partial ρ	Zero-order ρ	Partial ρ	Zero-order ρ	Partial ρ	Zero-order ρ	Partial ρ	Zero-order ρ	Partial ρ
Number of Facebook Page Likes	0.09 [0.06,0.11]	0.08 [0.06,0.10]	-0.07 [-0.10,-0.04]	-0.07 [-0.11,-0.04]	-0.15 [-0.18,-0.13]	-0.15 [-0.19,-0.14]	-0.07 [-0.09,-0.05]	-0.07 [-0.09,-0.05]	0.10 [0.05,0.13]	0.10 [0.05,0.12]
T01_score community publicfigure localbusiness musicianband company website entertainmentwebsite productservice tvshow foodbeveragecompany comedian movie nonprofitorganization artist justforfun gamestoys personalblog societyculturewebsite organization sportsteam	0.07 [0.05,0.09]	0.08 [0.06,0.10]	-0.04 [-0.07,0.00]	-0.04 [-0.08,0.01]	-0.10 [-0.13,-0.07]	-0.1 [-0.13,-0.07]	-0.03 [-0.07,0.00]	-0.03 [-0.07,0.00]	0.05 [0.02,0.08]	0.05 [0.02,0.08]
T02_score clothingbrand healthbeauty clothingstore publicfigure jewelrywatches company productservice personalblog shoppingretail foodbeveragecompany footwearstore cosmeticsstore artist magazine womensclothingstore website retailcompany newsmediawebsite hairsalon b	0.07 [0.04,0.08]	0.06 [0.04,0.08]	-0.04 [-0.08,0.00]	-0.05 [-0.09,-0.02]	-0.08 [-0.11,-0.05]	-0.09 [-0.12,-0.07]	-0.09 [-0.1,-0.07]	-0.06 [-0.08,-0.04]	0.06 [0.03,0.08]	0.07 [0.04,0.09]
T03_score nonprofitorganization community politician politicalorganization organization publicfigure governmentorganization medianewscompany newsmediawebsite collegeuniversity politicalparty nongovernmentalorganizationn journalist cause communityorganization magazi	0.08 [0.06,0.09]	0.07 [0.05,0.08]	-0.08 [-0.11,-0.05]	-0.08 [-0.11,-0.05]	-0.12 [-0.15,-0.10]	-0.12 [-0.15,-0.09]	-0.04 [-0.06,-0.02]	-0.05 [-0.07,-0.03]	0.08 [0.05,0.11]	0.07 [0.04,0.10]
T04_score athlete sportsteam publicfigure sportsleague community newsmediawebsite amateursportsteam stadiumarenasportsvenue artist recreationsportswebsite sportsrecreation sportsevent sportsclub medianewscompany coach productservice website organization musicianban	0.07 [0.04,0.09]	0.07 [0.04,0.10]	-0.07 [-0.10,-0.05]	-0.07 [-0.09,-0.04]	-0.08 [-0.09,-0.06]	-0.06 [-0.08,-0.04]	0.02 [0.00,0.03]	-0.02 [-0.03,0.00]	0.02 [-0.01,0.06]	0.01 [-0.02,0.05]
T05_score nonprofitorganization community localbusiness organization productservice restaurant company shoppingretail sportsrecreation petservice travelcompany artist photographer personalblog hotel website retailcompany italianrestaurant amateursportsteam eventpla	0.09 [0.07,0.11]	0.07 [0.05,0.09]	-0.02 [-0.06,0.01]	-0.03 [-0.06,0.00]	-0.10 [-0.13,-0.08]	-0.10 [-0.13,-0.07]	-0.04 [-0.07,-0.01]	-0.04 [-0.07,-0.01]	0.06 [0.03,0.09]	0.05 [0.02,0.08]
T06_score artist publicfigure musicianband tvshow community movie comedian entertainmentwebsite actor justforfun medianewscompany author fictionalcharacter dancer newsmediawebsite athlete tvchannel writer artsentertainment movietheater	0.06 [0.03,0.08]	0.06 [0.04,0.08]	-0.06 [-0.08,-0.05]	-0.06 [-0.08,-0.05]	-0.11 [-0.14,-0.09]	-0.12 [-0.14,-0.09]	-0.06 [-0.07,-0.03]	-0.06 [-0.07,-0.02]	0.03 [0.01,0.06]	0.04 [0.01,0.06]
T07_score nonprofitorganization community artist artsentertainment organization performancearttheatre musicianband magazine movietheater concerttour medianewscompany performingarts festival event performanceeventvenue publisher bookstore collegeuniversity artgaller	0.07 [0.04,0.08]	0.06 [0.03,0.07]	-0.06 [-0.09,-0.04]	-0.06 [-0.09,-0.04]	-0.13 [-0.15,-0.11]	-0.13 [-0.15,-0.11]	-0.05 [-0.07,-0.03]	-0.04 [-0.07,-0.02]	0.11 [0.07,0.14]	0.11 [0.07,0.14]
T08_score movie interest author localbusiness book artist tvshow musicianband producer movietheater publicfigure tvmovies movietelevisionstudio actor website city performingarts journalist gamestoys videogame	0.05 [0.02,0.09]	0.05 [0.02,0.08]	-0.05 [-0.07,-0.04]	-0.06 [-0.07,-0.04]	-0.13 [-0.15,-0.11]	-0.13 [-0.15,-0.11]	-0.06 [-0.08,-0.04]	-0.06 [-0.08,-0.04]	0.10 [0.06,0.13]	0.09 [0.06,0.13]
T09_score community dancenightclub artsentertainment musicianband eventplanner organization clothingbrand artist concerttour publicfigure photographer performanceeventvenue collegeuniversity bar medianewscompany newsmediawebsite pub tattoopiercingshop clothingstore	0.12 [0.09,0.13]	0.12 [0.09,0.14]	-0.04 [-0.07,-0.01]	-0.04 [-0.07,-0.01]	-0.08 [-0.1,-0.05]	-0.08 [-0.10,-0.06]	-0.04 [-0.06,-0.01]	-0.03 [-0.06,-0.01]	0.06 [0.02,0.08]	0.07 [0.03,0.09]
T10_score interest musicianband localbusiness movie tvshow city publicfigure gamestoys productservice foodbeveragecompany book athlete company artist tvmovies moviecharacter author website sport producer	0.07 [0.04,0.09]	0.06 [0.03,0.09]	-0.05 [-0.08,-0.03]	-0.06 [-0.08,-0.03]	-0.13 [-0.15,-0.11]	-0.13 [-0.15,-0.11]	-0.06 [-0.07,-0.04]	-0.06 [-0.07,-0.05]	0.07 [0.04,0.11]	0.07 [0.03,0.10]
T11_score foodbeveragecompany restaurant italianrestaurant pizzaplace healthbeauty medianewscompany clothingbrand productservice personalblog shoppingretail nonprofitorganization bar chef organization localtravelwebsite pub icecreamshop website foodbeverage kitchen	0.10 [0.07,0.13]	0.09 [0.05,0.12]	-0.03 [-0.05,-0.01]	-0.04 [-0.06,-0.02]	-0.08 [-0.12,-0.05]	-0.09 [-0.12,-0.06]	-0.03 [-0.05,-0.01]	-0.01 [-0.04,0.01]	0.05 [0.02,0.08]	0.05 [0.01,0.07]
T12_score community medianewscompany publicfigure entertainmentwebsite artist justforfun personalblog newsmediawebsite comedian website tvshow blogger fictionalcharacter artsentertainment magazine writer art artshumanitieswebsite performingarts tvchannel	0.06 [0.04,0.08]	0.06 [0.04,0.09]	-0.07 [-0.09,-0.05]	-0.07 [-0.09,-0.05]	-0.12 [-0.13,-0.10]	-0.12 [-0.14,-0.11]	-0.05 [-0.08,-0.03]	-0.05 [-0.08,-0.03]	0.04 [0.01,0.07]	0.04 [0.01,0.07]
T13_score community nonprofitorganization psychologist education healthwellnesswebsite medicalhealth sciencewebsite organization medicalcompany website publicfigure healthbeauty collegeuniversity personalblog magazine medianewscompany publisher educationwebsite sch	0.05 [0.04,0.08]	0.05 [0.03,0.06]	-0.04 [-0.08,0.00]	-0.04 [-0.08,-0.01]	-0.11 [-0.15,-0.08]	-0.11 [-0.15,-0.08]	-0.05 [-0.07,-0.03]	-0.05 [-0.06,-0.03]	0.06 [0.03,0.08]	0.05 [0.03,0.07]
T14_score medianewscompany magazine newsmediawebsite nonprofitorganization community website localtravelwebsite publisher education collegeuniversity societyculturewebsite productservice governmentorganization educationwebsite travelcompany personalblog artshumanit	0.04 [0.03,0.06]	0.04 [0.02,0.05]	-0.04 [-0.08,0.00]	-0.04 [-0.07,-0.01]	-0.12 [-0.14,-0.10]	-0.12 [-0.14,-0.10]	-0.05 [-0.07,-0.03]	-0.04 [-0.06,-0.03]	0.06 [0.03,0.08]	0.06 [0.02,0.08]
T15_score community writer personalblog publicfigure fictionalcharacter artist author musicianband localbusiness book entertainmentwebsite justforfun artsentertainment personalwebsite album blogger apppage comedian healthbeauty website	0.05 [0.03,0.07]	0.05 [0.03,0.07]	-0.07 [-0.09,-0.05]	-0.07 [-0.1,-0.05]	-0.14 [-0.16,-0.12]	-0.14 [-0.16,-0.13]	-0.07 [-0.09,-0.05]	-0.06 [-0.08,-0.04]	0.06 [0.04,0.08]	0.07 [0.04,0.08]
T16_score community fictionalcharacter publicfigure justforfun artist religiousorganization nonprofitorganization organization foodbeveragecompany localbusiness pet cause education sportsleague author entertainmentwebsite book movie company healthbeauty	0.07 [0.05,0.10]	0.07 [0.05,0.10]	-0.07 [-0.10,-0.03]	-0.08 [-0.1,-0.04]	-0.14 [-0.16,-0.12]	-0.15 [-0.17,-0.13]	-0.08 [-0.1,-0.07]	-0.08 [-0.09,-0.06]	0.05 [0.03,0.07]	0.05 [0.03,0.08]
T17_score tvshow community artist movie book fictionalcharacter moviecharacter entertainmentwebsite justforfun bookseries publicfigure website movietheater writer artsentertainment actor personalblog newsmediawebsite tvchannel comedian	0.04 [0.03,0.06]	0.04 [0.02,0.06]	-0.06 [-0.08,-0.03]	-0.07 [-0.09,-0.04]	-0.10 [-0.12,-0.08]	-0.11 [-0.13,-0.09]	-0.06 [-0.08,-0.04]	-0.05 [-0.07,-0.03]	0.05 [0.02,0.08]	0.05 [0.02,0.09]
T18_score artist photographer community artshumanitieswebsite magazine publicfigure personalblog clothingbrand author artsentertainment tattoopiercingshop entertainmentwebsite societyculturewebsite fictionalcharacter website musicianband medianewscompany cameraphot	0.05 [0.03,0.07]	0.05 [0.03,0.07]	-0.05 [-0.09,-0.02]	-0.05 [-0.09,-0.03]	-0.14 [-0.17,-0.12]	-0.14 [-0.17,-0.12]	-0.08 [-0.09,-0.06]	-0.07 [-0.09,-0.06]	0.10 [0.06,0.13]	0.10 [0.06,0.13]
T19_score videogame community publicfigure gamestoys website productservice apppage entertainmentwebsite cars newsmediawebsite foodbeveragecompany company medianewscompany movie comedian electronics fictionalcharacter computersinternetwebsite justforfun software	0.06 [0.03,0.08]	0.05 [0.03,0.08]	-0.05 [-0.08,-0.02]	-0.05 [-0.08,-0.02]	-0.14 [-0.16,-0.11]	-0.13 [-0.15,-0.10]	-0.05 [-0.08,-0.03]	-0.07 [-0.09,-0.06]	0.08 [0.02,0.10]	0.07 [0.02,0.09]
T20_score musicianband artist performingarts recordlabel musician concerttour author radiostation tvshow music publicfigure interest artsentertainment band producer website movie album musicchart clothingbrand	0.07 [0.05,0.10]	0.08 [0.05,0.10]	-0.04 [-0.07,-0.02]	-0.04 [-0.07,-0.01]	-0.15 [-0.18,-0.14]	-0.15 [-0.18,-0.13]	-0.04 [-0.06,-0.04]	-0.05 [-0.06,-0.04]	0.10 [0.06,0.12]	0.10[0.05,0.120]
