# Supplementary material for: Examining the Postdictive Validity of Self-Report Big Five Personality Traits with Objective Recordings of Online Behaviors: A Ten-Year Retrospective Study Using Facebook Page Likes
Source: Heliyon. 2024 Jun 14;10(12):e32746. doi: 10.1016/j.heliyon.2024.e32746 (PMC11252878; doi:10.1016/j.heliyon.2024.e32746)
Supplement: Multimedia component 2 [file mmc2.xlsx]

## Sheet: Sheet1
Table S1. Zero-Order Correlations between Big Five personality traits and Likes-related variables by number of years from personality assessment
		Years from personality assessment
		t0	t1	t2	t3	t4	t5	t6	t7	t8	t9
Extraversion	Number of Facebook Page Likes	.145**	.131**	.107**	.097*	.108**	0.0585993	0.0796626	0.0482639	0.00462744	.099*
	T01_score community publicfigure localbusiness musicianband company website entertainmentwebsite productservice tvshow foodbeveragecompany comedian movie nonprofitorganization artist justforfun gamestoys personalblog societyculturewebsite organization sportsteam	0.068313	0.0608859	.082*	.126**	0.0758367	.085*	.100*	0.0315526	0.0130264	.099*
	T02_score clothingbrand healthbeauty clothingstore publicfigure jewelrywatches company productservice personalblog shoppingretail foodbeveragecompany footwearstore cosmeticsstore artist magazine womensclothingstore website retailcompany newsmediawebsite hairsalon b	0.0383056	0.0684162	0.0773438	0.0719936	.107**	.094*	0.0610477	0.0716317	-0.0025899	0.0646753
	T03_score nonprofitorganization community politician politicalorganization organization publicfigure governmentorganization medianewscompany newsmediawebsite collegeuniversity politicalparty nongovernmentalorganizationn journalist cause communityorganization magazi	.080*	.111**	0.0778744	.088*	.102*	0.0678252	.096*	0.0429473	0.013252	.090*
	T04_score athlete sportsteam publicfigure sportsleague community newsmediawebsite amateursportsteam stadiumarenasportsvenue artist recreationsportswebsite sportsrecreation sportsevent sportsclub medianewscompany coach productservice website organization musicianban	.145**	.130**	.083*	.101*	0.069105	0.0354068	0.0374003	0.0187554	-0.00842825	0.0524047
	T05_score nonprofitorganization community localbusiness organization productservice restaurant company shoppingretail sportsrecreation petservice travelcompany artist photographer personalblog hotel website retailcompany italianrestaurant amateursportsteam eventpla	.124**	.091*	.148**	.090*	.124**	.110**	.089*	0.0552964	0.0149498	0.0575885
	T06_score artist publicfigure musicianband tvshow community movie comedian entertainmentwebsite actor justforfun medianewscompany author fictionalcharacter dancer newsmediawebsite athlete tvchannel writer artsentertainment movietheater	.106**	.090*	0.0342931	0.0635648	0.0387632	-0.0184313	.085*	0.0389636	0.0382342	.087*
	T07_score nonprofitorganization community artist artsentertainment organization performancearttheatre musicianband magazine movietheater concerttour medianewscompany performingarts festival event performanceeventvenue publisher bookstore collegeuniversity artgaller	0.0580524	.103*	0.048761	.100*	0.0641608	0.0571058	0.0768455	0.078026	-0.00794187	.082*
	T08_score movie interest author localbusiness book artist tvshow musicianband producer movietheater publicfigure tvmovies movietelevisionstudio actor website city performingarts journalist gamestoys videogame	.144**	.100*	0.0671212	.091*	0.0308028	0.0390047	0.00140825	-0.0216794	-0.0273299	.086*
	T09_score community dancenightclub artsentertainment musicianband eventplanner organization clothingbrand artist concerttour publicfigure photographer performanceeventvenue collegeuniversity bar medianewscompany newsmediawebsite pub tattoopiercingshop clothingstore	.162**	.129**	.151**	.145**	.127**	.126**	.110**	.095*	0.0405449	0.0793995
	T10_score interest musicianband localbusiness movie tvshow city publicfigure gamestoys productservice foodbeveragecompany book athlete company artist tvmovies moviecharacter author website sport producer	.147**	.115**	.107**	0.0793514	0.0500685	0.0478218	0.00957316	0.0183013	0.0103868	.085*
	T11_score foodbeveragecompany restaurant italianrestaurant pizzaplace healthbeauty medianewscompany clothingbrand productservice personalblog shoppingretail nonprofitorganization bar chef organization localtravelwebsite pub icecreamshop website foodbeverage kitchen	.094*	.173**	.127**	.112**	.125**	0.0730551	.159**	0.0517124	-0.0102053	0.0772366
	T12_score community medianewscompany publicfigure entertainmentwebsite artist justforfun personalblog newsmediawebsite comedian website tvshow blogger fictionalcharacter artsentertainment magazine writer art artshumanitieswebsite performingarts tvchannel	.128**	0.0790494	0.0444121	0.0396838	0.0556845	0.058323	0.0435664	0.0583356	-0.000892485	0.0611905
	T13_score community nonprofitorganization psychologist education healthwellnesswebsite medicalhealth sciencewebsite organization medicalcompany website publicfigure healthbeauty collegeuniversity personalblog magazine medianewscompany publisher educationwebsite sch	.110**	0.0687513	0.0412452	0.00899121	0.0720836	0.0271691	.089*	0.038191	0.020288	0.0707843
	T14_score medianewscompany magazine newsmediawebsite nonprofitorganization community website localtravelwebsite publisher education collegeuniversity societyculturewebsite productservice governmentorganization educationwebsite travelcompany personalblog artshumanit	0.0654884	0.0660402	0.0285171	0.032637	0.0345821	0.0748998	0.0309938	0.0311853	0.00018907	0.07495
	T15_score community writer personalblog publicfigure fictionalcharacter artist author musicianband localbusiness book entertainmentwebsite justforfun artsentertainment personalwebsite album blogger apppage comedian healthbeauty website	.111**	0.0485835	.113**	0.0542706	0.0483055	0.0415889	0.0208561	-0.00567373	-0.00107374	0.0710626
	T16_score community fictionalcharacter publicfigure justforfun artist religiousorganization nonprofitorganization organization foodbeveragecompany localbusiness pet cause education sportsleague author entertainmentwebsite book movie company healthbeauty	.111**	.142**	.087*	0.0596661	.099*	.085*	0.0216017	0.0243894	0.00635305	.111**
	T17_score tvshow community artist movie book fictionalcharacter moviecharacter entertainmentwebsite justforfun bookseries publicfigure website movietheater writer artsentertainment actor personalblog newsmediawebsite tvchannel comedian	.088*	0.044074	0.0480875	0.0343229	0.0304287	0.00983839	0.0535009	0.0353782	-0.0131651	.090*
	T18_score artist photographer community artshumanitieswebsite magazine publicfigure personalblog clothingbrand author artsentertainment tattoopiercingshop entertainmentwebsite societyculturewebsite fictionalcharacter website musicianband medianewscompany cameraphot	.111**	-0.000786403	0.0505031	0.051409	.085*	0.0255073	0.0493344	0.0737519	-0.00400028	.088*
	T19_score videogame community publicfigure gamestoys website productservice apppage entertainmentwebsite cars newsmediawebsite foodbeveragecompany company medianewscompany movie comedian electronics fictionalcharacter computersinternetwebsite justforfun software	.129**	0.0699876	0.0796774	0.0455531	0.0209622	0.0333296	0.0496571	0.042507	-0.0122833	.101*
	T20_score musicianband artist performingarts recordlabel musician concerttour author radiostation tvshow music publicfigure interest artsentertainment band producer website movie album musicchart clothingbrand	.104*	.086*	.116**	.136**	0.0636184	0.0702272	.124**	0.00386939	0.0101448	0.0320935
Agreebleaness	Number of Facebook Page Likes	-0.0022931	-0.0225425	-0.0123925	-0.035344	-0.0628432	-.095*	-.120**	-.168**	-.120**	-0.068145
	T01_score community publicfigure localbusiness musicianband company website entertainmentwebsite productservice tvshow foodbeveragecompany comedian movie nonprofitorganization artist justforfun gamestoys personalblog societyculturewebsite organization sportsteam	0.00370168	-0.0367274	0.0549782	-0.00341984	0.0496354	-0.0702504	-.130**	-.114**	-.086*	-0.0404636
	T02_score clothingbrand healthbeauty clothingstore publicfigure jewelrywatches company productservice personalblog shoppingretail foodbeveragecompany footwearstore cosmeticsstore artist magazine womensclothingstore website retailcompany newsmediawebsite hairsalon b	0.0470996	-0.0235225	0.0406525	-0.026069	-0.00843832	-.114**	-0.0609634	-.135**	-.092*	-0.029673
	T03_score nonprofitorganization community politician politicalorganization organization publicfigure governmentorganization medianewscompany newsmediawebsite collegeuniversity politicalparty nongovernmentalorganizationn journalist cause communityorganization magazi	0.0139735	-.106**	-.091*	-0.0682378	-0.0729114	-.098*	-0.063147	-.169**	-.106**	-0.0668945
	T04_score athlete sportsteam publicfigure sportsleague community newsmediawebsite amateursportsteam stadiumarenasportsvenue artist recreationsportswebsite sportsrecreation sportsevent sportsclub medianewscompany coach productservice website organization musicianban	-0.0224975	-0.0762611	-0.00714682	-0.0609467	-0.0731004	-.094*	-.089*	-.132**	-.129**	-0.0650588
	T05_score nonprofitorganization community localbusiness organization productservice restaurant company shoppingretail sportsrecreation petservice travelcompany artist photographer personalblog hotel website retailcompany italianrestaurant amateursportsteam eventpla	0.0127202	0.0459969	0.00600433	0.0567735	0.0128675	-0.0745606	-0.0775124	-.114**	-.085*	-0.0178367
	T06_score artist publicfigure musicianband tvshow community movie comedian entertainmentwebsite actor justforfun medianewscompany author fictionalcharacter dancer newsmediawebsite athlete tvchannel writer artsentertainment movietheater	-.093*	-0.0286239	-0.022386	-0.0425287	-.086*	-0.0473436	-0.0774997	-.108**	-0.0671104	-0.0631072
	T07_score nonprofitorganization community artist artsentertainment organization performancearttheatre musicianband magazine movietheater concerttour medianewscompany performingarts festival event performanceeventvenue publisher bookstore collegeuniversity artgaller	-0.0381911	-0.0448078	-0.00195663	-0.0396541	-0.0193951	-0.0568372	-0.0684627	-.132**	-.104*	-.093*
	T08_score movie interest author localbusiness book artist tvshow musicianband producer movietheater publicfigure tvmovies movietelevisionstudio actor website city performingarts journalist gamestoys videogame	-0.0331067	-0.0312319	-0.0546987	-0.0339124	-0.0393857	-0.0518766	-0.0349136	-.102*	-.091*	-0.0739477
	T09_score community dancenightclub artsentertainment musicianband eventplanner organization clothingbrand artist concerttour publicfigure photographer performanceeventvenue collegeuniversity bar medianewscompany newsmediawebsite pub tattoopiercingshop clothingstore	-0.0091297	0.033797	0.00172445	-0.0267229	0.0106843	-0.0693112	-.093*	-0.0721591	-.109**	-0.0671624
	T10_score interest musicianband localbusiness movie tvshow city publicfigure gamestoys productservice foodbeveragecompany book athlete company artist tvmovies moviecharacter author website sport producer	-0.0320061	-0.00802291	0.0337634	-0.0550942	-0.031725	-0.0629228	-.132**	-.105*	-.102*	-0.0540704
	T11_score foodbeveragecompany restaurant italianrestaurant pizzaplace healthbeauty medianewscompany clothingbrand productservice personalblog shoppingretail nonprofitorganization bar chef organization localtravelwebsite pub icecreamshop website foodbeverage kitchen	0.00849829	-0.012229	-0.0120164	0.00800365	0.0212169	-0.0470725	-0.0770352	-.095*	-0.042593	-0.0329661
	T12_score community medianewscompany publicfigure entertainmentwebsite artist justforfun personalblog newsmediawebsite comedian website tvshow blogger fictionalcharacter artsentertainment magazine writer art artshumanitieswebsite performingarts tvchannel	-0.0516299	-0.0690004	-0.0631081	-0.0263481	-0.0244727	-0.0728308	-0.0436448	-.104*	-.128**	-.101*
	T13_score community nonprofitorganization psychologist education healthwellnesswebsite medicalhealth sciencewebsite organization medicalcompany website publicfigure healthbeauty collegeuniversity personalblog magazine medianewscompany publisher educationwebsite sch	0.0164714	-0.0179957	0.0486997	0.0385381	-0.0103391	-0.0579772	-.111**	-.118**	-.118**	-0.046067
	T14_score medianewscompany magazine newsmediawebsite nonprofitorganization community website localtravelwebsite publisher education collegeuniversity societyculturewebsite productservice governmentorganization educationwebsite travelcompany personalblog artshumanit	0.0170403	0.049569	0.0377462	-0.019789	-0.036581	-0.0386255	-0.0615937	-.126**	-.109**	-0.0718257
	T15_score community writer personalblog publicfigure fictionalcharacter artist author musicianband localbusiness book entertainmentwebsite justforfun artsentertainment personalwebsite album blogger apppage comedian healthbeauty website	-0.0582987	-0.00510231	-0.0359084	-0.0363527	-0.0692989	-0.0645515	-.089*	-.133**	-.136**	-0.0648409
	T16_score community fictionalcharacter publicfigure justforfun artist religiousorganization nonprofitorganization organization foodbeveragecompany localbusiness pet cause education sportsleague author entertainmentwebsite book movie company healthbeauty	0.0466998	-0.0345244	-0.071955	-.087*	-.083*	-.124**	-0.0735005	-.137**	-.097*	-0.0700814
	T17_score tvshow community artist movie book fictionalcharacter moviecharacter entertainmentwebsite justforfun bookseries publicfigure website movietheater writer artsentertainment actor personalblog newsmediawebsite tvchannel comedian	0.0142698	-0.0183167	-0.0591246	-0.0348967	-0.0479415	-0.0698126	-.081*	-.128**	-.109**	-.082*
	T18_score artist photographer community artshumanitieswebsite magazine publicfigure personalblog clothingbrand author artsentertainment tattoopiercingshop entertainmentwebsite societyculturewebsite fictionalcharacter website musicianband medianewscompany cameraphot	-0.0381618	0.0135426	-0.00707318	-0.0148499	-0.0346938	-0.0601544	-0.0685509	-.161**	-.100*	-0.00612181
	T19_score videogame community publicfigure gamestoys website productservice apppage entertainmentwebsite cars newsmediawebsite foodbeveragecompany company medianewscompany movie comedian electronics fictionalcharacter computersinternetwebsite justforfun software	0.0201811	-0.0239792	-0.00238916	-0.0305006	-0.0358512	-0.0323666	-.118**	-.132**	-.096*	-0.071053
	T20_score musicianband artist performingarts recordlabel musician concerttour author radiostation tvshow music publicfigure interest artsentertainment band producer website movie album musicchart clothingbrand	-0.00319154	0.0039521	0.0272991	-0.0467136	-0.0705294	-0.0334264	-.094*	-.118**	-0.0255782	-0.0346654
Conscientiousness	Number of Facebook Page Likes	-.127**	-.145**	-.105*	-.140**	-.127**	-.143**	-.238**	-.195**	-.157**	-.140**
	T01_score community publicfigure localbusiness musicianband company website entertainmentwebsite productservice tvshow foodbeveragecompany comedian movie nonprofitorganization artist justforfun gamestoys personalblog societyculturewebsite organization sportsteam	-0.0459225	-0.0591458	-0.0165896	-0.0575255	-.143**	-.109**	-.172**	-.161**	-.106**	-.100*
	T02_score clothingbrand healthbeauty clothingstore publicfigure jewelrywatches company productservice personalblog shoppingretail foodbeveragecompany footwearstore cosmeticsstore artist magazine womensclothingstore website retailcompany newsmediawebsite hairsalon b	-0.0211124	-0.0532961	-0.00788929	-0.0613956	-0.0598656	-0.048848	-.132**	-.125**	-.150**	-.097*
	T03_score nonprofitorganization community politician politicalorganization organization publicfigure governmentorganization medianewscompany newsmediawebsite collegeuniversity politicalparty nongovernmentalorganizationn journalist cause communityorganization magazi	-0.0570301	-.135**	-.119**	-.113**	-.113**	-.104*	-.216**	-.172**	-0.0769992	-.112**
	T04_score athlete sportsteam publicfigure sportsleague community newsmediawebsite amateursportsteam stadiumarenasportsvenue artist recreationsportswebsite sportsrecreation sportsevent sportsclub medianewscompany coach productservice website organization musicianban	-0.0621801	-0.0413142	-0.0508409	-0.0420718	-0.0797383	-0.0712225	-.119**	-.083*	-.100*	-.108**
	T05_score nonprofitorganization community localbusiness organization productservice restaurant company shoppingretail sportsrecreation petservice travelcompany artist photographer personalblog hotel website retailcompany italianrestaurant amateursportsteam eventpla	-0.0639899	-0.077217	-0.0523864	-0.0413119	-0.0597772	-.140**	-.162**	-.172**	-.125**	-.124**
	T06_score artist publicfigure musicianband tvshow community movie comedian entertainmentwebsite actor justforfun medianewscompany author fictionalcharacter dancer newsmediawebsite athlete tvchannel writer artsentertainment movietheater	-.140**	-0.0520049	-.110**	-0.0604264	-.117**	-0.0627357	-.117**	-.125**	-.180**	-.174**
	T07_score nonprofitorganization community artist artsentertainment organization performancearttheatre musicianband magazine movietheater concerttour medianewscompany performingarts festival event performanceeventvenue publisher bookstore collegeuniversity artgaller	-.104*	-.095*	-0.0751102	-.173**	-.147**	-.087*	-.173**	-.177**	-.137**	-.117**
	T08_score movie interest author localbusiness book artist tvshow musicianband producer movietheater publicfigure tvmovies movietelevisionstudio actor website city performingarts journalist gamestoys videogame	-.118**	-.133**	-.085*	-.086*	-.124**	-0.0740416	-.185**	-.139**	-.182**	-.134**
	T09_score community dancenightclub artsentertainment musicianband eventplanner organization clothingbrand artist concerttour publicfigure photographer performanceeventvenue collegeuniversity bar medianewscompany newsmediawebsite pub tattoopiercingshop clothingstore	-.087*	-0.0730403	-0.00128446	-0.0438557	-0.0653619	-.088*	-.125**	-.122**	-.090*	-.100*
	T10_score interest musicianband localbusiness movie tvshow city publicfigure gamestoys productservice foodbeveragecompany book athlete company artist tvmovies moviecharacter author website sport producer	-.085*	-.153**	-.122**	-.106**	-.088*	-.152**	-.197**	-.144**	-.120**	-.143**
	T11_score foodbeveragecompany restaurant italianrestaurant pizzaplace healthbeauty medianewscompany clothingbrand productservice personalblog shoppingretail nonprofitorganization bar chef organization localtravelwebsite pub icecreamshop website foodbeverage kitchen	-0.025521	-0.0187651	0.00445468	-0.0562602	-0.0591857	-.110**	-.152**	-.176**	-.096*	-.094*
	T12_score community medianewscompany publicfigure entertainmentwebsite artist justforfun personalblog newsmediawebsite comedian website tvshow blogger fictionalcharacter artsentertainment magazine writer art artshumanitieswebsite performingarts tvchannel	-.146**	-.156**	-.121**	-0.0762968	-.082*	-.108**	-.136**	-.130**	-.147**	-.102*
	T13_score community nonprofitorganization psychologist education healthwellnesswebsite medicalhealth sciencewebsite organization medicalcompany website publicfigure healthbeauty collegeuniversity personalblog magazine medianewscompany publisher educationwebsite sch	-0.0676872	-0.048664	-0.0223176	-.083*	-0.0794162	-.113**	-.204**	-.216**	-.130**	-.131**
	T14_score medianewscompany magazine newsmediawebsite nonprofitorganization community website localtravelwebsite publisher education collegeuniversity societyculturewebsite productservice governmentorganization educationwebsite travelcompany personalblog artshumanit	-.106**	-0.0783017	-0.0679795	-.106**	-.146**	-.085*	-.183**	-.107**	-.115**	-.158**
	T15_score community writer personalblog publicfigure fictionalcharacter artist author musicianband localbusiness book entertainmentwebsite justforfun artsentertainment personalwebsite album blogger apppage comedian healthbeauty website	-.108**	-.115**	-.104*	-.146**	-.111**	-.174**	-.183**	-.140**	-.174**	-.118**
	T16_score community fictionalcharacter publicfigure justforfun artist religiousorganization nonprofitorganization organization foodbeveragecompany localbusiness pet cause education sportsleague author entertainmentwebsite book movie company healthbeauty	-.130**	-.137**	-.153**	-.137**	-.132**	-.137**	-.196**	-.196**	-.126**	-.083*
	T17_score tvshow community artist movie book fictionalcharacter moviecharacter entertainmentwebsite justforfun bookseries publicfigure website movietheater writer artsentertainment actor personalblog newsmediawebsite tvchannel comedian	-0.0587392	-.102*	-0.0514555	-.088*	-.096*	-.094*	-.168**	-.111**	-.096*	-.124**
	T18_score artist photographer community artshumanitieswebsite magazine publicfigure personalblog clothingbrand author artsentertainment tattoopiercingshop entertainmentwebsite societyculturewebsite fictionalcharacter website musicianband medianewscompany cameraphot	-.109**	-.128**	-.110**	-.087*	-.125**	-.150**	-.223**	-.202**	-.135**	-.108**
	T19_score videogame community publicfigure gamestoys website productservice apppage entertainmentwebsite cars newsmediawebsite foodbeveragecompany company medianewscompany movie comedian electronics fictionalcharacter computersinternetwebsite justforfun software	-.124**	-0.0631438	-.118**	-.164**	-.151**	-.116**	-.189**	-.179**	-.100*	-.167**
	T20_score musicianband artist performingarts recordlabel musician concerttour author radiostation tvshow music publicfigure interest artsentertainment band producer website movie album musicchart clothingbrand	-.232**	-.159**	-.110**	-.169**	-.133**	-.115**	-.196**	-.139**	-.148**	-.139**
Emotional Stability	Number of Facebook Page Likes	-0.051854	-0.054777	-0.0748972	-.081*	-0.040044	-0.039464	-0.0483962	-.105**	-.115**	-.085*
	T01_score community publicfigure localbusiness musicianband company website entertainmentwebsite productservice tvshow foodbeveragecompany comedian movie nonprofitorganization artist justforfun gamestoys personalblog societyculturewebsite organization sportsteam	-0.0315704	-0.00548719	0.0616558	-0.0031601	0.0176651	-0.02321	-0.0339666	-.145**	-.117**	-0.0539465
	T02_score clothingbrand healthbeauty clothingstore publicfigure jewelrywatches company productservice personalblog shoppingretail foodbeveragecompany footwearstore cosmeticsstore artist magazine womensclothingstore website retailcompany newsmediawebsite hairsalon b	-.102*	-0.0683116	-.116**	-.104*	-0.0456392	-0.0352288	-.092*	-.097*	-.110**	-.095*
	T03_score nonprofitorganization community politician politicalorganization organization publicfigure governmentorganization medianewscompany newsmediawebsite collegeuniversity politicalparty nongovernmentalorganizationn journalist cause communityorganization magazi	-0.0022189	-0.0465162	-0.0427935	-0.0347205	-0.0508531	-0.00408852	0.00960957	-.083*	-0.0758256	-0.0764267
	T04_score athlete sportsteam publicfigure sportsleague community newsmediawebsite amateursportsteam stadiumarenasportsvenue artist recreationsportswebsite sportsrecreation sportsevent sportsclub medianewscompany coach productservice website organization musicianban	0.000166785	0.0509613	0.0309	0.0183649	0.0259298	0.0433023	0.0639945	-0.0166939	-0.0286187	-0.0217098
	T05_score nonprofitorganization community localbusiness organization productservice restaurant company shoppingretail sportsrecreation petservice travelcompany artist photographer personalblog hotel website retailcompany italianrestaurant amateursportsteam eventpla	-0.0276917	-0.0630238	-0.00168438	-0.0109693	0.0433636	-0.0642334	0.0111204	-.094*	-.103*	-.097*
	T06_score artist publicfigure musicianband tvshow community movie comedian entertainmentwebsite actor justforfun medianewscompany author fictionalcharacter dancer newsmediawebsite athlete tvchannel writer artsentertainment movietheater	-0.0780459	-0.0530973	-.085*	-0.0742671	-0.0439719	0.0267524	-0.052466	-0.0746292	-0.0729049	-0.0616933
	T07_score nonprofitorganization community artist artsentertainment organization performancearttheatre musicianband magazine movietheater concerttour medianewscompany performingarts festival event performanceeventvenue publisher bookstore collegeuniversity artgaller	-0.0339031	-0.0203362	-0.0417559	-0.0441246	0.019641	-0.0769113	-0.0622527	-.093*	-.107**	-0.0605365
	T08_score movie interest author localbusiness book artist tvshow musicianband producer movietheater publicfigure tvmovies movietelevisionstudio actor website city performingarts journalist gamestoys videogame	-0.0439263	-0.0453541	-.098*	-0.0579338	-0.0551686	-0.00662987	-0.0339849	-0.0417428	-.119**	-.103*
	T09_score community dancenightclub artsentertainment musicianband eventplanner organization clothingbrand artist concerttour publicfigure photographer performanceeventvenue collegeuniversity bar medianewscompany newsmediawebsite pub tattoopiercingshop clothingstore	-0.0591763	0.0218932	-0.00848037	-0.0385485	-0.000835434	0.00594196	-0.0238503	-0.0749705	-.081*	-.110**
	T10_score interest musicianband localbusiness movie tvshow city publicfigure gamestoys productservice foodbeveragecompany book athlete company artist tvmovies moviecharacter author website sport producer	-0.0640591	-0.063921	-0.0772225	-0.0117616	-0.0736254	-0.03599	-0.0494202	-.088*	-0.0383174	-0.0542941
	T11_score foodbeveragecompany restaurant italianrestaurant pizzaplace healthbeauty medianewscompany clothingbrand productservice personalblog shoppingretail nonprofitorganization bar chef organization localtravelwebsite pub icecreamshop website foodbeverage kitchen	-0.00525608	0.0364145	-0.0219702	-0.00458925	-0.0335268	-0.000817724	-0.0460735	-0.0623133	-.091*	-0.0689713
	T12_score community medianewscompany publicfigure entertainmentwebsite artist justforfun personalblog newsmediawebsite comedian website tvshow blogger fictionalcharacter artsentertainment magazine writer art artshumanitieswebsite performingarts tvchannel	-0.0377198	0.000875262	-.113**	-0.00174246	-0.0474225	-0.0326018	-0.0149375	-0.0742381	-.123**	-0.0658877
	T13_score community nonprofitorganization psychologist education healthwellnesswebsite medicalhealth sciencewebsite organization medicalcompany website publicfigure healthbeauty collegeuniversity personalblog magazine medianewscompany publisher educationwebsite sch	-.092*	-0.0706413	-0.0367534	-0.0738025	-0.0293187	0.00533415	-0.0241208	-0.0720559	-0.0717431	-0.0681326
	T14_score medianewscompany magazine newsmediawebsite nonprofitorganization community website localtravelwebsite publisher education collegeuniversity societyculturewebsite productservice governmentorganization educationwebsite travelcompany personalblog artshumanit	-0.0346601	-0.0384687	-0.0287973	-0.0573123	-0.0151154	-0.0255605	-0.0220774	-.100*	-.089*	-0.0632907
	T15_score community writer personalblog publicfigure fictionalcharacter artist author musicianband localbusiness book entertainmentwebsite justforfun artsentertainment personalwebsite album blogger apppage comedian healthbeauty website	-0.0293995	-0.0355324	-0.0588438	-.101*	-0.0302443	-.085*	-0.0643741	-.118**	-.091*	-0.0667637
	T16_score community fictionalcharacter publicfigure justforfun artist religiousorganization nonprofitorganization organization foodbeveragecompany localbusiness pet cause education sportsleague author entertainmentwebsite book movie company healthbeauty	-0.0717976	-0.0618884	-.121**	-.106**	-0.0500936	-0.0581762	-0.0583817	-0.0689407	-0.0747495	-.122**
	T17_score tvshow community artist movie book fictionalcharacter moviecharacter entertainmentwebsite justforfun bookseries publicfigure website movietheater writer artsentertainment actor personalblog newsmediawebsite tvchannel comedian	-0.0417716	-0.0567429	-.089*	-0.0713833	-0.0481407	-0.0173063	-0.0161818	-0.0666537	-.091*	-.108**
	T18_score artist photographer community artshumanitieswebsite magazine publicfigure personalblog clothingbrand author artsentertainment tattoopiercingshop entertainmentwebsite societyculturewebsite fictionalcharacter website musicianband medianewscompany cameraphot	-.103*	-0.0460053	-0.0519556	-.094*	-0.0488827	-0.0464174	-0.0378087	-.108**	-.127**	-.102*
	T19_score videogame community publicfigure gamestoys website productservice apppage entertainmentwebsite cars newsmediawebsite foodbeveragecompany company medianewscompany movie comedian electronics fictionalcharacter computersinternetwebsite justforfun software	-0.0413136	-0.00839914	-.081*	-.100*	-0.023314	-0.0194874	-0.0172805	-.094*	-0.0427203	-.099*
	T20_score musicianband artist performingarts recordlabel musician concerttour author radiostation tvshow music publicfigure interest artsentertainment band producer website movie album musicchart clothingbrand	-0.0461819	-0.0222286	-0.0386391	-.082*	-0.0387932	-0.0325484	-0.0257246	-0.0479831	-0.0478543	-0.0470948
Openness	Number of Facebook Page Likes	.174**	.128**	.124**	.126**	.113**	.128**	.112**	.084*	0.0340259	-0.0385111
	T01_score community publicfigure localbusiness musicianband company website entertainmentwebsite productservice tvshow foodbeveragecompany comedian movie nonprofitorganization artist justforfun gamestoys personalblog societyculturewebsite organization sportsteam	0.0732265	0.0525137	.136**	.090*	.097*	0.0410521	0.0604727	-0.0127378	-0.00599442	-0.0393999
	T02_score clothingbrand healthbeauty clothingstore publicfigure jewelrywatches company productservice personalblog shoppingretail foodbeveragecompany footwearstore cosmeticsstore artist magazine womensclothingstore website retailcompany newsmediawebsite hairsalon b	.086*	0.0730134	0.0350546	.085*	0.0677519	0.0768942	0.0770303	.105*	0.0254177	-0.0216306
	T03_score nonprofitorganization community politician politicalorganization organization publicfigure governmentorganization medianewscompany newsmediawebsite collegeuniversity politicalparty nongovernmentalorganizationn journalist cause communityorganization magazi	.103*	0.0447225	0.0615732	0.0373751	.122**	.140**	.149**	.095*	0.01713	-0.00204327
	T04_score athlete sportsteam publicfigure sportsleague community newsmediawebsite amateursportsteam stadiumarenasportsvenue artist recreationsportswebsite sportsrecreation sportsevent sportsclub medianewscompany coach productservice website organization musicianban	.114**	0.0483285	0.0169203	0.0260123	0.0736618	0.0648	0.0422447	-0.0192178	-0.0394165	-0.0775754
	T05_score nonprofitorganization community localbusiness organization productservice restaurant company shoppingretail sportsrecreation petservice travelcompany artist photographer personalblog hotel website retailcompany italianrestaurant amateursportsteam eventpla	.127**	0.0751183	.107**	.108**	0.0673763	0.0667895	0.0568207	0.0564273	0.00133025	-0.0303354
	T06_score artist publicfigure musicianband tvshow community movie comedian entertainmentwebsite actor justforfun medianewscompany author fictionalcharacter dancer newsmediawebsite athlete tvchannel writer artsentertainment movietheater	0.0414844	0.0479547	0.0613499	0.0432728	0.0263054	-0.00978819	.104*	0.0566392	1.04873e-05	-0.0256141
	T07_score nonprofitorganization community artist artsentertainment organization performancearttheatre musicianband magazine movietheater concerttour medianewscompany performingarts festival event performanceeventvenue publisher bookstore collegeuniversity artgaller	.164**	.150**	.166**	.130**	0.063427	.146**	.159**	.090*	0.0358015	0.00261133
	T08_score movie interest author localbusiness book artist tvshow musicianband producer movietheater publicfigure tvmovies movietelevisionstudio actor website city performingarts journalist gamestoys videogame	.175**	.116**	0.0667348	.146**	.098*	.145**	0.0557291	.132**	0.0242265	-0.0068952
	T09_score community dancenightclub artsentertainment musicianband eventplanner organization clothingbrand artist concerttour publicfigure photographer performanceeventvenue collegeuniversity bar medianewscompany newsmediawebsite pub tattoopiercingshop clothingstore	0.0772508	0.0564685	0.0669881	.113**	0.0427911	.085*	.098*	0.0580168	.086*	-0.0597489
	T10_score interest musicianband localbusiness movie tvshow city publicfigure gamestoys productservice foodbeveragecompany book athlete company artist tvmovies moviecharacter author website sport producer	.166**	0.0397904	.094*	0.0768508	.085*	.126**	.104*	0.0762961	-0.00902595	-0.0271202
	T11_score foodbeveragecompany restaurant italianrestaurant pizzaplace healthbeauty medianewscompany clothingbrand productservice personalblog shoppingretail nonprofitorganization bar chef organization localtravelwebsite pub icecreamshop website foodbeverage kitchen	0.0687247	0.0723114	0.0191526	0.0389511	0.0764383	0.0759803	.095*	.108**	-0.0356683	-0.0346962
	T12_score community medianewscompany publicfigure entertainmentwebsite artist justforfun personalblog newsmediawebsite comedian website tvshow blogger fictionalcharacter artsentertainment magazine writer art artshumanitieswebsite performingarts tvchannel	.119**	0.0440914	0.00131322	0.0206532	0.0403512	.106**	0.0670645	0.0473847	-0.00763289	-0.0548276
	T13_score community nonprofitorganization psychologist education healthwellnesswebsite medicalhealth sciencewebsite organization medicalcompany website publicfigure healthbeauty collegeuniversity personalblog magazine medianewscompany publisher educationwebsite sch	0.0232839	0.0293478	0.0562891	.112**	.110**	.105**	0.0604145	0.0565661	0.028349	-0.0266022
	T14_score medianewscompany magazine newsmediawebsite nonprofitorganization community website localtravelwebsite publisher education collegeuniversity societyculturewebsite productservice governmentorganization educationwebsite travelcompany personalblog artshumanit	.108**	0.0745581	.112**	0.0633521	0.0535211	0.0699531	.100*	0.0159634	0.0666748	-0.0471936
	T15_score community writer personalblog publicfigure fictionalcharacter artist author musicianband localbusiness book entertainmentwebsite justforfun artsentertainment personalwebsite album blogger apppage comedian healthbeauty website	.103*	0.0227408	.108**	.088*	0.0710448	0.0644384	.084*	0.0622703	0.0432356	-0.00623599
	T16_score community fictionalcharacter publicfigure justforfun artist religiousorganization nonprofitorganization organization foodbeveragecompany localbusiness pet cause education sportsleague author entertainmentwebsite book movie company healthbeauty	.126**	0.0691853	0.0297313	0.0436	0.065594	0.0765051	0.0340423	0.0319657	0.0251007	-0.01825
	T17_score tvshow community artist movie book fictionalcharacter moviecharacter entertainmentwebsite justforfun bookseries publicfigure website movietheater writer artsentertainment actor personalblog newsmediawebsite tvchannel comedian	.104*	0.0652981	0.0399005	0.0595395	0.00823297	0.0688569	.145**	0.0295178	0.0249778	-0.0483246
	T18_score artist photographer community artshumanitieswebsite magazine publicfigure personalblog clothingbrand author artsentertainment tattoopiercingshop entertainmentwebsite societyculturewebsite fictionalcharacter website musicianband medianewscompany cameraphot	.164**	.174**	.169**	.097*	.115**	.097*	.108**	0.0647909	0.0494771	-0.0294852
	T19_score videogame community publicfigure gamestoys website productservice apppage entertainmentwebsite cars newsmediawebsite foodbeveragecompany company medianewscompany movie comedian electronics fictionalcharacter computersinternetwebsite justforfun software	.133**	.097*	.086*	.125**	.111**	.109**	0.0641056	0.0781338	0.0571263	-0.0713463
	T20_score musicianband artist performingarts recordlabel musician concerttour author radiostation tvshow music publicfigure interest artsentertainment band producer website movie album musicchart clothingbrand	.128**	.118**	.131**	.111**	.095*	.142**	.163**	0.0694067	0.0546266	-0.021675
Note. *p<.05, **p<.01; t0 indicate the same year of personality assessment, and t1-t9 indicate 1-9 years prior to the original personality assessment (t0).
