# Supplementary material for: Examining the Postdictive Validity of Self-Report Big Five Personality Traits with Objective Recordings of Online Behaviors: A Ten-Year Retrospective Study Using Facebook Page Likes
Source: Heliyon. 2024 Jun 14;10(12):e32746. doi: 10.1016/j.heliyon.2024.e32746 (PMC11252878; doi:10.1016/j.heliyon.2024.e32746)
Supplement: Multimedia component 3 [file mmc3.xlsx]

## Sheet: Sheet1
Table S3. Uncorrected P values for one-tail comparison of zero-order Spearman correlations between Big Five personality traits and Likes-related variables at different timepoints (t0-t9)
Trait	Topic	t0 vs t1	t0 vs t2	t0 vs t3	t0 vs t4	t0 vs t5	t0 vs t6	t0 vs t7	t0 vs t8	t0 vs t9	t1 vs t2	t1 vs t3	t1 vs t4	t1 vs t5	t1 vs t6	t1 vs t7	t1 vs t8	t1 vs t9	t2 vs t3	t2 vs t4	t2 vs t5	t2 vs t6	t2 vs t7	t2 vs t8	t2 vs t9	t3 vs t4	t3 vs t5	t3 vs t6	t3 vs t7	t3 vs t8	t3 vs t9	t4 vs t5	t4 vs t6	t4 vs t7	t4 vs t8	t4 vs t9	t5 vs t6	t5 vs t7	t5 vs t8	t5 vs t9	t6 vs t7	t6 vs t8	t6 vs t9	t7 vs t8	t7 vs t9	t8 vs t9
Extraversion	T01_score community publicfigure localbusiness musicianband company website entertainmentwebsite productservice tvshow foodbeveragecompany comedian movie nonprofitorganization artist justforfun gamestoys personalblog societyculturewebsite organization sportsteam	0.448693	0.407733	0.157858	0.447976	0.386872	0.292043	0.261962	0.169076	0.295845	0.358547	0.128761	0.397531	0.338542	0.249396	0.305607	0.203592	0.252912	0.220673	0.45914	0.478427	0.376742	0.191963	0.116787	0.380941	0.191461	0.237051	0.32424	0.0504394	0.0249322	0.320281	0.43774	0.338468	0.221218	0.138165	0.342514	0.397453	0.177538	0.10651	0.401716	0.118061	0.0661298	0.495596	0.374288	0.120259	0.0675601
Extraversion	T02_score clothingbrand healthbeauty clothingstore publicfigure jewelrywatches company productservice personalblog shoppingretail foodbeveragecompany footwearstore cosmeticsstore artist magazine womensclothingstore website retailcompany newsmediawebsite hairsalon b	0.30077	0.249081	0.279491	0.116351	0.16634	0.346703	0.28161	0.239636	0.323758	0.438333	0.475215	0.251033	0.327602	0.449094	0.47772	0.109412	0.474098	0.462939	0.302912	0.385394	0.388532	0.460441	0.0830477	0.412869	0.271237	0.350349	0.424609	0.497491	0.0982085	0.449415	0.411107	0.21209	0.269157	0.0286574	0.2308	0.282817	0.348022	0.0468491	0.304495	0.427075	0.135294	0.474892	0.0993023	0.451905	0.122073
Extraversion	T03_score nonprofitorganization community politician politicalorganization organization publicfigure governmentorganization medianewscompany newsmediawebsite collegeuniversity politicalparty nongovernmentalorganizationn journalist cause communityorganization magazi	0.29585	0.4835	0.448187	0.349721	0.414468	0.394658	0.258624	0.122716	0.435823	0.281718	0.342323	0.440264	0.225893	0.393898	0.118213	0.0447643	0.353902	0.43187	0.334528	0.430659	0.378824	0.272184	0.131326	0.419591	0.399041	0.364555	0.445533	0.218333	0.0982205	0.487505	0.27354	0.452688	0.150646	0.0608607	0.411182	0.314453	0.333043	0.172215	0.352851	0.180151	0.0765431	0.457937	0.303653	0.209212	0.0929039
Extraversion	T04_score athlete sportsteam publicfigure sportsleague community newsmediawebsite amateursportsteam stadiumarenasportsvenue artist recreationsportswebsite sportsrecreation sportsevent sportsclub medianewscompany coach productservice website organization musicianban	0.395093	0.137334	0.221924	0.0922561	0.0279807	0.0302713	0.0139217	0.00379736	0.0529564	0.204315	0.308663	0.144363	0.0499573	0.0536169	0.0265925	0.00811934	0.0883844	0.371961	0.407254	0.206404	0.216389	0.134123	0.0573746	0.299977	0.287304	0.125975	0.133261	0.0758185	0.028464	0.197349	0.279493	0.291218	0.191469	0.0897031	0.385965	0.486233	0.386617	0.224154	0.384189	0.373475	0.21396	0.397439	0.319145	0.280066	0.146231
Extraversion	T05_score nonprofitorganization community localbusiness organization productservice restaurant company shoppingretail sportsrecreation petservice travelcompany artist photographer personalblog hotel website retailcompany italianrestaurant amateursportsteam eventpla	0.280124	0.337101	0.275836	0.497352	0.404228	0.270785	0.115828	0.0290649	0.123771	0.157964	0.494901	0.282363	0.366908	0.488844	0.26973	0.0947189	0.283028	0.154899	0.334681	0.253727	0.15131	0.0529941	0.0103036	0.0574289	0.278058	0.362106	0.493942	0.273971	0.0968928	0.28737	0.406801	0.272987	0.117128	0.0295076	0.125133	0.356429	0.170122	0.0492369	0.180379	0.279051	0.0995227	0.292567	0.242397	0.484142	0.230143
Extraversion	T06_score artist publicfigure musicianband tvshow community movie comedian entertainmentwebsite actor justforfun medianewscompany author fictionalcharacter dancer newsmediawebsite athlete tvchannel writer artsentertainment movietheater	0.388834	0.105539	0.228679	0.120356	0.0152872	0.354853	0.121053	0.118529	0.369754	0.16646	0.322455	0.186505	0.0300397	0.464187	0.187437	0.184057	0.480004	0.305935	0.469153	0.180895	0.189874	0.467774	0.472798	0.179282	0.333595	0.0778963	0.355336	0.334858	0.33027	0.340646	0.161244	0.211577	0.498616	0.496345	0.200256	0.0367013	0.160397	0.163494	0.0336201	0.212583	0.208935	0.484148	0.494962	0.20123	0.197699
Extraversion	T07_score nonprofitorganization community artist artsentertainment organization performancearttheatre musicianband magazine movietheater concerttour medianewscompany performingarts festival event performanceeventvenue publisher bookstore collegeuniversity artgaller	0.21768	0.435998	0.23137	0.457783	0.493449	0.372039	0.364298	0.126669	0.338001	0.173308	0.481771	0.250146	0.212878	0.325061	0.332487	0.027282	0.358629	0.185269	0.394679	0.442473	0.312923	0.305685	0.163258	0.281278	0.264896	0.226397	0.341679	0.349249	0.0302849	0.375843	0.451274	0.412765	0.404788	0.10596	0.377557	0.365844	0.358147	0.130113	0.332018	0.491807	0.070952	0.463561	0.0682075	0.471727	0.0593557
Extraversion	T08_score movie interest author localbusiness book artist tvshow musicianband producer movietheater publicfigure tvmovies movietelevisionstudio actor website city performingarts journalist gamestoys videogame	0.216084	0.0881241	0.17593	0.0237407	0.0328855	0.00637947	0.00192799	0.00140646	0.153961	0.285387	0.442157	0.115752	0.145828	0.0441026	0.0176795	0.013833	0.407452	0.336728	0.264484	0.312922	0.127554	0.0621085	0.0510164	0.36964	0.146631	0.181677	0.0594462	0.0250727	0.0198678	0.464699	0.443541	0.30557	0.182011	0.157329	0.167927	0.257702	0.146922	0.125589	0.205997	0.344843	0.309578	0.0706676	0.461059	0.0307337	0.0245407
Extraversion	T09_score community dancenightclub artsentertainment musicianband eventplanner organization clothingbrand artist concerttour publicfigure photographer performanceeventvenue collegeuniversity bar medianewscompany newsmediawebsite pub tattoopiercingshop clothingstore	0.27987	0.423074	0.384258	0.270739	0.260477	0.179675	0.119655	0.0167943	0.073445	0.348567	0.386325	0.489089	0.476616	0.369425	0.276427	0.0615674	0.192868	0.460061	0.338506	0.327135	0.234972	0.162883	0.0267453	0.104455	0.375901	0.364086	0.266876	0.18878	0.0335757	0.123782	0.487517	0.379793	0.285651	0.0649629	0.200447	0.391762	0.29638	0.0690239	0.209335	0.397389	0.113452	0.296671	0.171499	0.392085	0.250038
Extraversion	T10_score interest musicianband localbusiness movie tvshow city publicfigure gamestoys productservice foodbeveragecompany book athlete company artist tvmovies moviecharacter author website sport producer	0.291	0.242218	0.119232	0.0457683	0.0421476	0.00846331	0.0126319	0.00879289	0.141023	0.440887	0.264882	0.127794	0.119833	0.0330436	0.0458134	0.0340942	0.299699	0.315739	0.161537	0.152186	0.0455991	0.0620051	0.0469632	0.353255	0.305546	0.292032	0.113242	0.144911	0.115967	0.458942	0.484468	0.241667	0.291161	0.24608	0.270396	0.253983	0.304657	0.258513	0.257666	0.440006	0.494387	0.0946648	0.445562	0.122697	0.0970589
Extraversion	T11_score foodbeveragecompany restaurant italianrestaurant pizzaplace healthbeauty medianewscompany clothingbrand productservice personalblog shoppingretail nonprofitorganization bar chef organization localtravelwebsite pub icecreamshop website foodbeverage kitchen	0.0828634	0.284706	0.374109	0.292458	0.357222	0.128198	0.230743	0.0353139	0.384692	0.206922	0.143421	0.200497	0.0398902	0.400862	0.0168993	0.000701753	0.0465521	0.402095	0.490945	0.174942	0.285686	0.0958921	0.00873221	0.194317	0.410901	0.246078	0.207834	0.145167	0.0166332	0.269552	0.180855	0.27802	0.0998129	0.00928427	0.200623	0.0666978	0.355503	0.0746557	0.471016	0.0306482	0.00162622	0.0766272	0.141981	0.328803	0.0649263
Extraversion	T12_score community medianewscompany publicfigure entertainmentwebsite artist justforfun personalblog newsmediawebsite comedian website tvshow blogger fictionalcharacter artsentertainment magazine writer art artshumanitieswebsite performingarts tvchannel	0.19527	0.0721553	0.0615575	0.103022	0.111471	0.0701633	0.111512	0.012422	0.121205	0.273824	0.247243	0.342416	0.359384	0.268968	0.359466	0.0829983	0.37815	0.467361	0.422536	0.404707	0.494156	0.404622	0.216551	0.385547	0.39077	0.373315	0.47319	0.373232	0.241343	0.354631	0.481746	0.41681	0.481658	0.163715	0.461945	0.39904	0.499912	0.152664	0.480156	0.398955	0.220874	0.379957	0.152612	0.480244	0.141224
Extraversion	T13_score community nonprofitorganization psychologist education healthwellnesswebsite medicalhealth sciencewebsite organization medicalcompany website publicfigure healthbeauty collegeuniversity personalblog magazine medianewscompany publisher educationwebsite sch	0.238386	0.117298	0.0403424	0.256686	0.0760305	0.358891	0.107211	0.0604099	0.249464	0.316646	0.150282	0.476911	0.23552	0.36314	0.298058	0.200499	0.48591	0.28838	0.296323	0.403736	0.204068	0.478908	0.3584	0.304177	0.137168	0.376595	0.0829801	0.306699	0.422546	0.142186	0.21808	0.385078	0.278299	0.184661	0.490992	0.142115	0.424344	0.452617	0.224791	0.18941	0.117039	0.376474	0.37834	0.285928	0.190742
Extraversion	T14_score medianewscompany magazine newsmediawebsite nonprofitorganization community website localtravelwebsite publisher education collegeuniversity societyculturewebsite productservice governmentorganization educationwebsite travelcompany personalblog artshumanit	0.496177	0.260832	0.284516	0.296047	0.435045	0.274947	0.276054	0.129079	0.434701	0.257728	0.281275	0.292743	0.43882	0.271759	0.27286	0.127073	0.438476	0.471577	0.458197	0.210604	0.482905	0.481584	0.312077	0.210352	0.48657	0.231773	0.488654	0.489977	0.287304	0.231507	0.242167	0.475236	0.476556	0.275939	0.241894	0.22319	0.224181	0.0977809	0.499652	0.498677	0.297074	0.222929	0.295927	0.22392	0.0976305
Extraversion	T15_score community writer personalblog publicfigure fictionalcharacter artist author musicianband localbusiness book entertainmentwebsite justforfun artsentertainment personalwebsite album blogger apppage comedian healthbeauty website	0.139332	0.486816	0.16238	0.138266	0.114195	0.058981	0.0215788	0.0260299	0.244089	0.13213	0.460728	0.498078	0.451769	0.315592	0.173902	0.195083	0.348226	0.154392	0.131102	0.107937	0.0551954	0.0199281	0.0240948	0.233838	0.458815	0.413016	0.281409	0.149761	0.169053	0.385329	0.453677	0.317307	0.175142	0.196415	0.346446	0.359847	0.206775	0.23022	0.304568	0.32319	0.35225	0.192102	0.468301	0.0919287	0.105754
Extraversion	T16_score community fictionalcharacter publicfigure justforfun artist religiousorganization nonprofitorganization organization foodbeveragecompany localbusiness pet cause education sportsleague author entertainmentwebsite book movie company healthbeauty	0.294574	0.338149	0.185141	0.418311	0.32216	0.0599361	0.0658949	0.0344526	0.499794	0.169135	0.0754987	0.227747	0.158235	0.0180686	0.0203216	0.00915939	0.294396	0.316173	0.416325	0.482393	0.127604	0.137953	0.0805292	0.338338	0.245182	0.332043	0.254831	0.270555	0.177979	0.185279	0.399188	0.0886534	0.0966525	0.0533914	0.418512	0.137056	0.147916	0.0873314	0.322345	0.480767	0.395994	0.0599975	0.377536	0.0659611	0.034492
Extraversion	T17_score tvshow community artist movie book fictionalcharacter moviecharacter entertainmentwebsite justforfun bookseries publicfigure website movietheater writer artsentertainment actor personalblog newsmediawebsite tvchannel comedian	0.223108	0.244409	0.176028	0.159135	0.0878339	0.274807	0.180795	0.0398868	0.483387	0.472276	0.432948	0.406608	0.276766	0.435103	0.440145	0.161023	0.210874	0.405777	0.379867	0.253977	0.462615	0.412877	0.144615	0.231522	0.473129	0.335927	0.369843	0.492711	0.205712	0.165459	0.360847	0.344697	0.465861	0.22543	0.149246	0.224862	0.32929	0.345394	0.0813769	0.376761	0.124319	0.261088	0.200549	0.170043	0.036434
Extraversion	T18_score artist photographer community artshumanitieswebsite magazine publicfigure personalblog clothingbrand author artsentertainment tattoopiercingshop entertainmentwebsite societyculturewebsite fictionalcharacter website musicianband medianewscompany cameraphot	0.0259319	0.145338	0.148953	0.326335	0.068177	0.140763	0.25686	0.022759	0.343264	0.187372	0.183176	0.0675609	0.324642	0.192871	0.0983159	0.477841	0.061696	0.493735	0.272064	0.332556	0.491918	0.343259	0.17279	0.256856	0.277301	0.326871	0.485656	0.349052	0.168804	0.261944	0.149298	0.265381	0.419568	0.0605972	0.481462	0.339947	0.20145	0.30491	0.138754	0.33584	0.17802	0.250369	0.0890254	0.401493	0.0552149
Extraversion	T19_score videogame community publicfigure gamestoys website productservice apppage entertainmentwebsite cars newsmediawebsite foodbeveragecompany company medianewscompany movie comedian electronics fictionalcharacter computersinternetwebsite justforfun software	0.149343	0.191944	0.0717063	0.029452	0.0469773	0.0819498	0.0647629	0.00687284	0.307467	0.433096	0.335802	0.197758	0.262504	0.362111	0.31678	0.0771381	0.295907	0.276776	0.154302	0.210658	0.301072	0.259393	0.0555704	0.356544	0.33516	0.416172	0.471649	0.478956	0.1585	0.168488	0.415269	0.309653	0.354599	0.282668	0.082894	0.388657	0.436865	0.215072	0.120628	0.450697	0.141912	0.186993	0.171599	0.155547	0.0249513
Extraversion	T20_score musicianband artist performingarts recordlabel musician concerttour author radiostation tvshow music publicfigure interest artsentertainment band producer website movie album musicchart clothingbrand	0.374816	0.418578	0.288371	0.239151	0.276175	0.366605	0.0406075	0.0510075	0.104658	0.299911	0.190169	0.348301	0.391612	0.254632	0.0771429	0.0940807	0.174553	0.362187	0.180209	0.211921	0.446176	0.0256351	0.0328332	0.0720104	0.102545	0.12458	0.413991	0.0106724	0.0141425	0.0348698	0.454305	0.146883	0.150418	0.17719	0.292391	0.174868	0.125188	0.148957	0.25424	0.0185556	0.0240761	0.05521	0.456793	0.312693	0.352079
Extraversion	Number of Facebook Page Likes	0.40352	0.252548	0.198487	0.259543	0.0653944	0.126101	0.0454921	0.00723415	0.210074	0.336422	0.273324	0.344391	0.102622	0.183855	0.0740911	0.0138618	0.287086	0.428363	0.491328	0.199194	0.316139	0.15298	0.0376259	0.44446	0.419848	0.253358	0.382859	0.199561	0.0549789	0.483698	0.193178	0.308445	0.147902	0.0358778	0.435886	0.35719	0.428879	0.175043	0.240457	0.292804	0.0967314	0.36736	0.225067	0.188331	0.0505799
Agreeableness	T01_score community publicfigure localbusiness musicianband company website entertainmentwebsite productservice tvshow foodbeveragecompany comedian movie nonprofitorganization artist justforfun gamestoys personalblog societyculturewebsite organization sportsteam	0.24216	0.187375	0.450997	0.213314	0.10014	0.00989932	0.0207037	0.0609987	0.222412	0.0562583	0.282231	0.067543	0.28049	0.0514692	0.0901133	0.198477	0.474206	0.156067	0.463095	0.0150653	0.000645991	0.00171102	0.00746533	0.0492995	0.179279	0.123511	0.0136571	0.0276644	0.0773245	0.260785	0.0189595	0.000888676	0.00229558	0.00960534	0.0594929	0.147	0.224024	0.39524	0.302688	0.385635	0.216609	0.058666	0.311012	0.101092	0.216998
Agreeableness	T02_score clothingbrand healthbeauty clothingstore publicfigure jewelrywatches company productservice personalblog shoppingretail foodbeveragecompany footwearstore cosmeticsstore artist magazine womensclothingstore website retailcompany newsmediawebsite hairsalon b	0.110883	0.455532	0.102773	0.16829	0.00262649	0.0307075	0.000794647	0.0078534	0.0920434	0.133467	0.482428	0.397084	0.058295	0.258283	0.0264328	0.116276	0.457621	0.124207	0.197871	0.00368772	0.0393058	0.00115889	0.0106124	0.111882	0.380198	0.0636062	0.272727	0.0292484	0.125123	0.475135	0.0336138	0.18153	0.0140132	0.0728745	0.356687	0.17863	0.356896	0.353667	0.0717583	0.098983	0.292821	0.293834	0.228981	0.0336558	0.138434
Agreeableness	T03_score nonprofitorganization community politician politicalorganization organization publicfigure governmentorganization medianewscompany newsmediawebsite collegeuniversity politicalparty nongovernmentalorganizationn journalist cause communityorganization magazi	0.0183939	0.0347603	0.0773075	0.0662088	0.0257076	0.0909368	0.000713109	0.0184322	0.0807441	0.392392	0.253123	0.279787	0.444285	0.225694	0.135409	0.499662	0.245718	0.347676	0.378134	0.447106	0.315609	0.0846788	0.392718	0.339094	0.467634	0.299938	0.464775	0.0387085	0.253395	0.490692	0.328752	0.432651	0.0460275	0.280072	0.458365	0.269942	0.107248	0.44462	0.291876	0.0318493	0.225949	0.474057	0.135225	0.0367906	0.245985
Agreeableness	T04_score athlete sportsteam publicfigure sportsleague community newsmediawebsite amateursportsteam stadiumarenasportsvenue artist recreationsportswebsite sportsrecreation sportsevent sportsclub medianewscompany coach productservice website organization musicianban	0.175627	0.395312	0.252676	0.190189	0.107432	0.124338	0.0279841	0.0317462	0.230415	0.115524	0.395093	0.478085	0.378987	0.412387	0.16376	0.177856	0.422821	0.175773	0.126581	0.0660586	0.0779391	0.0147483	0.0169513	0.157935	0.416402	0.282912	0.31296	0.106531	0.117095	0.471545	0.358263	0.391132	0.150549	0.163907	0.444441	0.465442	0.251117	0.269137	0.307544	0.224312	0.24129	0.338672	0.477848	0.120237	0.13173
Agreeableness	T05_score nonprofitorganization community localbusiness organization productservice restaurant company shoppingretail sportsrecreation petservice travelcompany artist photographer personalblog hotel website retailcompany italianrestaurant amateursportsteam eventpla	0.282322	0.453771	0.222792	0.498984	0.0653134	0.0590293	0.0137127	0.0444579	0.298603	0.244438	0.425893	0.283183	0.0184173	0.0162206	0.00270652	0.01139	0.134714	0.189718	0.452762	0.0814332	0.0739715	0.0183417	0.0564825	0.340065	0.223552	0.01147	0.0100154	0.00149771	0.00687091	0.0983135	0.0649899	0.0587303	0.0136236	0.0442193	0.297719	0.479527	0.243912	0.424846	0.162752	0.260295	0.445053	0.150439	0.307038	0.0467726	0.120454
Agreeableness	T06_score artist publicfigure musicianband tvshow community movie comedian entertainmentwebsite actor justforfun medianewscompany author fictionalcharacter dancer newsmediawebsite athlete tvchannel writer artsentertainment movietheater	0.132624	0.110852	0.191242	0.454914	0.214792	0.394975	0.395738	0.327449	0.302757	0.457024	0.404876	0.158457	0.372904	0.198303	0.0840293	0.252352	0.275057	0.363665	0.133769	0.332832	0.169629	0.0685863	0.219158	0.240243	0.223606	0.466757	0.271941	0.127618	0.334923	0.360605	0.249315	0.439152	0.352845	0.369298	0.34339	0.300303	0.145873	0.365824	0.392266	0.297789	0.428344	0.401251	0.23843	0.217436	0.472289
Agreeableness	T07_score nonprofitorganization community artist artsentertainment organization performancearttheatre musicianband magazine movietheater concerttour medianewscompany performingarts festival event performanceeventvenue publisher bookstore collegeuniversity artgaller	0.454376	0.265371	0.489893	0.37248	0.373287	0.299799	0.0506536	0.127414	0.169032	0.2292	0.464432	0.330003	0.417401	0.340768	0.0637623	0.152896	0.199507	0.257133	0.381485	0.171048	0.124691	0.0117434	0.0387335	0.0564981	0.362934	0.382919	0.308663	0.0533493	0.132776	0.175498	0.258346	0.197587	0.0247743	0.0715978	0.0996958	0.420029	0.0941897	0.207381	0.262768	0.132732	0.269699	0.332502	0.308592	0.248077	0.428299
Agreeableness	T08_score movie interest author localbusiness book artist tvshow musicianband producer movietheater publicfigure tvmovies movietelevisionstudio actor website city performingarts journalist gamestoys videogame	0.487056	0.354166	0.494436	0.456714	0.372531	0.487523	0.116473	0.157957	0.239368	0.34217	0.481496	0.443868	0.360317	0.474591	0.110239	0.150254	0.229411	0.359368	0.395359	0.480485	0.365868	0.206477	0.264742	0.369099	0.462249	0.37782	0.493085	0.119228	0.161345	0.243719	0.414322	0.469138	0.139163	0.185614	0.27438	0.384425	0.192795	0.248971	0.350794	0.122715	0.165622	0.249185	0.424689	0.314027	0.384167
Agreeableness	T09_score community dancenightclub artsentertainment musicianband eventplanner organization clothingbrand artist concerttour publicfigure photographer performanceeventvenue collegeuniversity bar medianewscompany newsmediawebsite pub tattoopiercingshop clothingstore	0.228893	0.42556	0.380442	0.36594	0.148577	0.0718079	0.137406	0.0407797	0.157394	0.289513	0.147591	0.344626	0.0371263	0.0137286	0.0332865	0.006492	0.0402559	0.311356	0.438436	0.109303	0.0494564	0.100319	0.0268407	0.116451	0.258833	0.230186	0.123404	0.215428	0.0753039	0.241681	0.0829984	0.0355307	0.0756899	0.0185648	0.0888529	0.337278	0.480263	0.242228	0.485111	0.355539	0.390026	0.323752	0.257955	0.465406	0.230718
Agreeableness	T10_score interest musicianband localbusiness movie tvshow city publicfigure gamestoys productservice foodbeveragecompany book athlete company artist tvmovies moviecharacter author website sport producer	0.33911	0.127629	0.344575	0.498059	0.296031	0.0412803	0.102489	0.110407	0.351138	0.234908	0.207564	0.340892	0.170867	0.0157416	0.0462467	0.0505794	0.212683	0.0620636	0.128648	0.0471123	0.00202854	0.00808255	0.00908737	0.0642653	0.342786	0.445973	0.090773	0.192837	0.204868	0.492917	0.294352	0.0408521	0.101623	0.109492	0.349335	0.115037	0.232193	0.245564	0.438963	0.319705	0.304448	0.0879054	0.4828	0.188012	0.199861
Agreeableness	T11_score foodbeveragecompany restaurant italianrestaurant pizzaplace healthbeauty medianewscompany clothingbrand productservice personalblog shoppingretail nonprofitorganization bar chef organization localtravelwebsite pub icecreamshop website foodbeverage kitchen	0.360014	0.36139	0.496588	0.412945	0.168147	0.0692154	0.0361649	0.188375	0.236627	0.498533	0.363219	0.281498	0.273223	0.130668	0.0751298	0.299626	0.359882	0.364599	0.28274	0.272002	0.129889	0.0746101	0.298349	0.358508	0.409617	0.170305	0.0703612	0.036849	0.190693	0.239273	0.118704	0.0444118	0.021847	0.134823	0.174335	0.301481	0.201712	0.469067	0.403492	0.376238	0.275	0.222295	0.180585	0.140107	0.433802
Agreeableness	T12_score community medianewscompany publicfigure entertainmentwebsite artist justforfun personalblog newsmediawebsite comedian website tvshow blogger fictionalcharacter artsentertainment magazine writer art artshumanitieswebsite performingarts tvchannel	0.381528	0.421079	0.330747	0.31907	0.356423	0.444966	0.183343	0.0915823	0.197447	0.459245	0.229856	0.220125	0.473463	0.33002	0.273844	0.151598	0.291397	0.262067	0.251609	0.432937	0.367861	0.240852	0.12883	0.257316	0.487057	0.210154	0.382294	0.0900334	0.0384532	0.0987637	0.200921	0.369978	0.0848763	0.0358219	0.0932378	0.306279	0.296442	0.167764	0.31464	0.148917	0.0708535	0.161291	0.334189	0.479296	0.315508
Agreeableness	T13_score community nonprofitorganization psychologist education healthwellnesswebsite medicalhealth sciencewebsite organization medicalcompany website publicfigure healthbeauty collegeuniversity personalblog magazine medianewscompany publisher educationwebsite sch	0.275571	0.288449	0.351278	0.321457	0.0987883	0.0135874	0.00962739	0.00987115	0.139631	0.124256	0.164056	0.447325	0.244332	0.0533779	0.040535	0.0413563	0.313509	0.430129	0.153497	0.0324166	0.00282945	0.00187487	0.00193155	0.0505131	0.198915	0.0474241	0.00478666	0.00324014	0.00333302	0.0716172	0.204726	0.0404603	0.0302637	0.0309102	0.268172	0.178653	0.146383	0.148538	0.418197	0.447665	0.451366	0.129867	0.496269	0.104091	0.10579
Agreeableness	T14_score medianewscompany magazine newsmediawebsite nonprofitorganization community website localtravelwebsite publisher education collegeuniversity societyculturewebsite productservice governmentorganization educationwebsite travelcompany personalblog artshumanit	0.286667	0.360052	0.262092	0.176831	0.167796	0.0867431	0.00634163	0.014167	0.0619257	0.418853	0.115058	0.0680257	0.0634974	0.0271625	0.00112272	0.00292761	0.0177786	0.159812	0.0992514	0.093212	0.0427701	0.00218005	0.00537146	0.0289056	0.385679	0.372212	0.234479	0.0317531	0.0598872	0.183556	0.485879	0.332297	0.0587877	0.102914	0.270501	0.345251	0.0630542	0.109401	0.282343	0.128932	0.202833	0.429472	0.382123	0.170109	0.256612
Agreeableness	T15_score community writer personalblog publicfigure fictionalcharacter artist author musicianband localbusiness book entertainmentwebsite justforfun artsentertainment personalwebsite album blogger apppage comedian healthbeauty website	0.178527	0.348992	0.351844	0.424267	0.456787	0.296185	0.0961674	0.0861548	0.454794	0.297033	0.294376	0.133072	0.151616	0.072641	0.0130508	0.0111326	0.150439	0.496931	0.281284	0.309745	0.177887	0.0453473	0.0398128	0.307975	0.283885	0.312463	0.179898	0.0460859	0.0404778	0.310687	0.467141	0.365267	0.132916	0.120232	0.46914	0.334736	0.11601	0.104506	0.497995	0.221155	0.203435	0.336568	0.475633	0.116995	0.105419
Agreeableness	T16_score community fictionalcharacter publicfigure justforfun artist religiousorganization nonprofitorganization organization foodbeveragecompany localbusiness pet cause education sportsleague author entertainmentwebsite book movie company healthbeauty	0.0799625	0.0199648	0.0104178	0.0123169	0.00149649	0.0187013	0.000703839	0.00626904	0.0215926	0.25812	0.182567	0.199957	0.0590105	0.249514	0.0369083	0.13757	0.268753	0.398793	0.423627	0.180363	0.489283	0.127436	0.32919	0.487012	0.474544	0.255427	0.409198	0.188855	0.426349	0.386277	0.235344	0.434175	0.172081	0.401476	0.410918	0.187508	0.41114	0.318524	0.171936	0.133127	0.338967	0.476305	0.243075	0.120768	0.317496
Agreeableness	T17_score tvshow community artist movie book fictionalcharacter moviecharacter entertainmentwebsite justforfun bookseries publicfigure website movietheater writer artsentertainment actor personalblog newsmediawebsite tvchannel comedian	0.286539	0.101986	0.197543	0.140877	0.0727096	0.0500888	0.00666077	0.0160047	0.0473607	0.239848	0.387093	0.304024	0.186095	0.139967	0.0279682	0.0569654	0.134044	0.337283	0.423115	0.426385	0.354323	0.114152	0.191066	0.344327	0.410617	0.272432	0.213725	0.0521211	0.0978561	0.205945	0.352152	0.285151	0.0809561	0.142781	0.276051	0.425403	0.154065	0.245603	0.414846	0.202969	0.308432	0.489226	0.370412	0.210683	0.318002
Agreeableness	T18_score artist photographer community artshumanitieswebsite magazine publicfigure personalblog clothingbrand author artsentertainment tattoopiercingshop entertainmentwebsite societyculturewebsite fictionalcharacter website musicianband medianewscompany cameraphot	0.185557	0.295326	0.343326	0.476059	0.351519	0.299091	0.0159848	0.14128	0.289672	0.360734	0.311718	0.202044	0.101046	0.0775994	0.00118613	0.0244781	0.366911	0.446508	0.31638	0.179018	0.143459	0.00365173	0.0534291	0.493437	0.365666	0.216336	0.176077	0.00541414	0.0697055	0.440011	0.329508	0.27858	0.0137328	0.128265	0.310549	0.442042	0.0389026	0.244041	0.174748	0.0528559	0.291994	0.139768	0.142264	0.00347603	0.0516641
Agreeableness	T19_score videogame community publicfigure gamestoys website productservice apppage entertainmentwebsite cars newsmediawebsite foodbeveragecompany company medianewscompany movie comedian electronics fictionalcharacter computersinternetwebsite justforfun software	0.222514	0.348148	0.190358	0.166222	0.181707	0.00811878	0.00411164	0.0217056	0.057087	0.354423	0.455075	0.418602	0.442297	0.0505233	0.0301201	0.104558	0.207257	0.313393	0.281335	0.302036	0.0220464	0.0121473	0.0516133	0.117144	0.463101	0.487117	0.0633864	0.0386826	0.126488	0.240988	0.475948	0.0757392	0.0471086	0.146737	0.270764	0.0675024	0.0414693	0.133316	0.251165	0.405463	0.350563	0.20502	0.266632	0.143878	0.32996
Agreeableness	T20_score musicianband artist performingarts recordlabel musician concerttour author radiostation tvshow music publicfigure interest artsentertainment band producer website movie album musicchart clothingbrand	0.450845	0.298975	0.225679	0.121725	0.300479	0.0567321	0.0226787	0.349305	0.293058	0.343171	0.19033	0.0985368	0.258962	0.0439726	0.0167996	0.304772	0.252067	0.100184	0.0451555	0.146773	0.0174222	0.00572469	0.180214	0.141899	0.33971	0.408996	0.203366	0.105984	0.357199	0.417349	0.259988	0.338557	0.201882	0.217928	0.266993	0.144621	0.0696637	0.445979	0.491443	0.337786	0.115924	0.149556	0.0532499	0.0725788	0.437513
Agreeableness	Number of Facebook Page Likes	0.36309	0.430679	0.283743	0.147217	0.0544747	0.020218	0.00195099	0.0202026	0.127036	0.430317	0.412333	0.242516	0.105153	0.0446544	0.00561004	0.0446246	0.214675	0.345642	0.191114	0.0766045	0.0304224	0.00335065	0.0304007	0.167055	0.316794	0.151229	0.0697698	0.0103278	0.0697275	0.284761	0.289621	0.158456	0.0330653	0.15838	0.46332	0.327678	0.0997379	0.327564	0.321891	0.201377	0.499874	0.181741	0.201466	0.040452	0.181657
Conscientiousness	T01_score community publicfigure localbusiness musicianband company website entertainmentwebsite productservice tvshow foodbeveragecompany comedian movie nonprofitorganization artist justforfun gamestoys personalblog societyculturewebsite organization sportsteam	0.409322	0.305815	0.420281	0.0451208	0.135523	0.0137352	0.0218145	0.146694	0.172334	0.23055	0.488786	0.0714828	0.191777	0.0241069	0.0368599	0.205701	0.237091	0.239187	0.0138372	0.0538734	0.00333875	0.0057786	0.0595617	0.0731497	0.0677251	0.184198	0.0225569	0.0346497	0.19779	0.228497	0.276434	0.304801	0.373154	0.25998	0.226885	0.134773	0.179577	0.480085	0.438144	0.425779	0.12424	0.103873	0.166792	0.141713	0.457896
Conscientiousness	T02_score clothingbrand healthbeauty clothingstore publicfigure jewelrywatches company productservice personalblog shoppingretail foodbeveragecompany footwearstore cosmeticsstore artist magazine womensclothingstore website retailcompany newsmediawebsite hairsalon b	0.288652	0.409551	0.242637	0.251018	0.315538	0.0265697	0.0348391	0.0125183	0.092496	0.215925	0.444126	0.454634	0.469266	0.0843399	0.104437	0.0461382	0.22118	0.177081	0.184063	0.239189	0.0152903	0.0205412	0.00676438	0.0600635	0.489408	0.413858	0.10824	0.132178	0.0614162	0.265102	0.424232	0.103385	0.12658	0.0582602	0.256475	0.0730322	0.0911371	0.0391509	0.198964	0.452325	0.379402	0.271512	0.334748	0.312613	0.180018
Conscientiousness	T03_score nonprofitorganization community politician politicalorganization organization publicfigure governmentorganization medianewscompany newsmediawebsite collegeuniversity politicalparty nongovernmentalorganizationn journalist cause communityorganization magazi	0.0868734	0.139242	0.166343	0.1662	0.205541	0.00256229	0.0220534	0.364346	0.167411	0.391069	0.347697	0.347909	0.295194	0.0750988	0.256939	0.155436	0.346121	0.454218	0.454445	0.396761	0.0431389	0.176355	0.230603	0.452526	0.499772	0.441673	0.0335967	0.14816	0.26702	0.498296	0.441447	0.0336395	0.148293	0.266832	0.498068	0.0240148	0.11681	0.31735	0.443359	0.215927	0.00709871	0.0332788	0.0478361	0.147175	0.268426
Conscientiousness	T04_score athlete sportsteam publicfigure sportsleague community newsmediawebsite amateursportsteam stadiumarenasportsvenue artist recreationsportswebsite sportsrecreation sportsevent sportsclub medianewscompany coach productservice website organization musicianban	0.358756	0.42203	0.363671	0.380124	0.4376	0.161787	0.361128	0.253363	0.210972	0.434439	0.494765	0.252405	0.301935	0.0886799	0.236615	0.152509	0.122042	0.439609	0.307884	0.361759	0.118237	0.290423	0.194716	0.158714	0.256614	0.306526	0.0908064	0.240682	0.155624	0.124719	0.441133	0.247623	0.479945	0.359877	0.309278	0.203245	0.421371	0.306117	0.259141	0.263793	0.373272	0.426971	0.378852	0.327219	0.444682
Conscientiousness	T05_score nonprofitorganization community localbusiness organization productservice restaurant company shoppingretail sportsrecreation petservice travelcompany artist photographer personalblog hotel website retailcompany italianrestaurant amateursportsteam eventpla	0.409097	0.420221	0.347068	0.470853	0.0907768	0.0433882	0.0293479	0.145077	0.14839	0.333163	0.266605	0.380948	0.134338	0.0690657	0.0483972	0.203859	0.207967	0.423902	0.448994	0.0621083	0.0278113	0.0182286	0.103995	0.106623	0.374438	0.0418836	0.0176065	0.0111942	0.0733854	0.0754146	0.0794012	0.0370676	0.0247889	0.129046	0.132107	0.353211	0.289626	0.390429	0.384904	0.429436	0.256276	0.251655	0.202513	0.198469	0.494246
Conscientiousness	T06_score artist publicfigure musicianband tvshow community movie comedian entertainmentwebsite actor justforfun medianewscompany author fictionalcharacter dancer newsmediawebsite athlete tvchannel writer artsentertainment movietheater	0.0612974	0.297237	0.081073	0.342164	0.0872626	0.341704	0.390608	0.243509	0.275117	0.155862	0.441928	0.127684	0.426157	0.127946	0.102714	0.0125769	0.0161216	0.193375	0.449945	0.20456	0.450441	0.399504	0.109832	0.129286	0.160763	0.484013	0.161069	0.131324	0.0181769	0.0230052	0.170741	0.4995	0.448746	0.135313	0.157696	0.171059	0.140055	0.0200429	0.0252789	0.44825	0.13504	0.157394	0.165328	0.190748	0.461105
Conscientiousness	T07_score nonprofitorganization community artist artsentertainment organization performancearttheatre musicianband magazine movietheater concerttour medianewscompany performingarts festival event performanceeventvenue publisher bookstore collegeuniversity artgaller	0.437893	0.309886	0.109486	0.222174	0.384369	0.110189	0.0961651	0.28005	0.404291	0.366981	0.0829378	0.178476	0.445234	0.0835105	0.0721408	0.229951	0.345105	0.0422242	0.103646	0.419901	0.042562	0.035939	0.140324	0.230127	0.321183	0.063843	0.498508	0.470326	0.258954	0.161819	0.144823	0.322524	0.294997	0.427721	0.30062	0.0643119	0.0550502	0.19032	0.295882	0.468838	0.260166	0.162737	0.235447	0.14424	0.366764
Conscientiousness	T08_score movie interest author localbusiness book artist tvshow musicianband producer movietheater publicfigure tvmovies movietelevisionstudio actor website city performingarts journalist gamestoys videogame	0.395558	0.286249	0.293322	0.455063	0.223627	0.115018	0.351168	0.127834	0.389148	0.203485	0.209382	0.4396	0.152714	0.174789	0.453308	0.191651	0.493347	0.491755	0.249122	0.422452	0.0388118	0.171935	0.0444653	0.1988	0.255723	0.414379	0.0405817	0.177255	0.0464401	0.204616	0.191364	0.138432	0.393854	0.152962	0.433032	0.0249821	0.126692	0.0289343	0.148812	0.20665	0.474653	0.179119	0.225268	0.459922	0.196234
Conscientiousness	T09_score community dancenightclub artsentertainment musicianband eventplanner organization clothingbrand artist concerttour publicfigure photographer performanceeventvenue collegeuniversity bar medianewscompany newsmediawebsite pub tattoopiercingshop clothingstore	0.407202	0.0697339	0.229297	0.356377	0.487487	0.251942	0.264942	0.47585	0.404949	0.106929	0.306282	0.446934	0.395074	0.183226	0.194088	0.383875	0.317284	0.230679	0.133582	0.0656306	0.0159298	0.017604	0.0619818	0.0428679	0.354573	0.219899	0.0793353	0.0854456	0.211353	0.163118	0.344751	0.149972	0.159542	0.334059	0.271356	0.262056	0.275317	0.488352	0.417151	0.483963	0.271653	0.334386	0.28515	0.349147	0.428582
Conscientiousness	T10_score interest musicianband localbusiness movie tvshow city publicfigure gamestoys productservice foodbeveragecompany book athlete company artist tvmovies moviecharacter author website sport producer	0.118522	0.261594	0.35606	0.479479	0.120071	0.0244834	0.150484	0.271995	0.157788	0.293231	0.207994	0.129038	0.496897	0.215796	0.441151	0.282436	0.42904	0.3938	0.278609	0.295912	0.0916864	0.346082	0.487376	0.357499	0.375413	0.21023	0.0548137	0.252914	0.406026	0.262851	0.130682	0.0275923	0.162829	0.289335	0.170516	0.213526	0.444221	0.285071	0.432095	0.175017	0.0865847	0.1672	0.334483	0.487728	0.345757
Conscientiousness	T11_score foodbeveragecompany restaurant italianrestaurant pizzaplace healthbeauty medianewscompany clothingbrand productservice personalblog shoppingretail nonprofitorganization bar chef organization localtravelwebsite pub icecreamshop website foodbeverage kitchen	0.453478	0.302081	0.297203	0.279873	0.0701215	0.013557	0.00415497	0.110082	0.116564	0.344009	0.258059	0.241933	0.0557187	0.00998929	0.00292486	0.0896412	0.0952305	0.146655	0.135309	0.0231137	0.00318313	0.000795275	0.0405348	0.0435625	0.47976	0.172988	0.0467313	0.0175697	0.243958	0.254667	0.186285	0.0519054	0.0198917	0.260154	0.271223	0.231174	0.122146	0.401759	0.388761	0.333838	0.162611	0.15445	0.0788101	0.0739663	0.486538
Conscientiousness	T12_score community medianewscompany publicfigure entertainmentwebsite artist justforfun personalblog newsmediawebsite comedian website tvshow blogger fictionalcharacter artsentertainment magazine writer art artshumanitieswebsite performingarts tvchannel	0.430994	0.333033	0.112144	0.13087	0.254338	0.435489	0.394114	0.492665	0.22343	0.272457	0.0824091	0.097465	0.201931	0.368338	0.32908	0.438231	0.175022	0.216623	0.244867	0.4093	0.393911	0.435282	0.326376	0.371038	0.462985	0.289686	0.146219	0.171923	0.108678	0.324719	0.32226	0.16856	0.196642	0.127003	0.358815	0.309071	0.347423	0.248478	0.460268	0.457713	0.428261	0.274838	0.387057	0.311343	0.217976
Conscientiousness	T13_score community nonprofitorganization psychologist education healthwellnesswebsite medicalhealth sciencewebsite organization medicalcompany website publicfigure healthbeauty collegeuniversity personalblog magazine medianewscompany publisher educationwebsite sch	0.370674	0.215863	0.398304	0.419208	0.214203	0.00817438	0.00426355	0.138193	0.132894	0.324133	0.27833	0.296675	0.130933	0.00315613	0.00153559	0.0780162	0.0745267	0.148247	0.161048	0.0572639	0.000718096	0.000316931	0.0304159	0.0287786	0.478539	0.296608	0.0160447	0.00882897	0.203062	0.196255	0.278265	0.0140061	0.0076219	0.188198	0.181703	0.0537959	0.0329921	0.383405	0.374146	0.409272	0.0946654	0.0988345	0.0615393	0.0645527	0.490291
Conscientiousness	T14_score medianewscompany magazine newsmediawebsite nonprofitorganization community website localtravelwebsite publisher education collegeuniversity societyculturewebsite productservice governmentorganization educationwebsite travelcompany personalblog artshumanit	0.312996	0.252442	0.499045	0.241724	0.35226	0.0885934	0.491761	0.438279	0.182168	0.428793	0.312148	0.117388	0.456939	0.0331165	0.305717	0.260207	0.0815821	0.251678	0.0857198	0.386828	0.0218847	0.245891	0.205494	0.0577486	0.242472	0.351371	0.0889785	0.492717	0.439224	0.182802	0.140072	0.258266	0.248216	0.292727	0.418253	0.0419319	0.344622	0.296477	0.0991587	0.0919546	0.116213	0.329124	0.446432	0.187679	0.226086
Conscientiousness	T15_score community writer personalblog publicfigure fictionalcharacter artist author musicianband localbusiness book entertainmentwebsite justforfun artsentertainment personalwebsite album blogger apppage comedian healthbeauty website	0.455866	0.470444	0.255934	0.481113	0.123712	0.0947232	0.287983	0.124854	0.436141	0.426611	0.292849	0.474687	0.147832	0.114805	0.32692	0.149122	0.480098	0.232668	0.451642	0.109201	0.0828165	0.263222	0.110247	0.407137	0.271404	0.308292	0.25582	0.461504	0.310255	0.31024	0.133657	0.102961	0.304351	0.134861	0.454856	0.438179	0.275139	0.497778	0.159657	0.225746	0.435985	0.124772	0.277001	0.345121	0.161014
Conscientiousness	T16_score community fictionalcharacter publicfigure justforfun artist religiousorganization nonprofitorganization organization foodbeveragecompany localbusiness pet cause education sportsleague author entertainmentwebsite book movie company healthbeauty	0.452282	0.347988	0.457041	0.491407	0.457478	0.123052	0.121643	0.467903	0.203334	0.393249	0.49521	0.460824	0.49477	0.149178	0.14757	0.420568	0.17114	0.388639	0.355983	0.388217	0.220915	0.218859	0.318713	0.111132	0.465594	0.49956	0.146406	0.144818	0.425268	0.174209	0.466032	0.127492	0.126048	0.459345	0.197298	0.146153	0.144567	0.4257	0.174492	0.497229	0.107412	0.0233154	0.106134	0.0229352	0.22686
Conscientiousness	T17_score tvshow community artist movie book fictionalcharacter moviecharacter entertainmentwebsite justforfun bookseries publicfigure website movietheater writer artsentertainment actor personalblog newsmediawebsite tvchannel comedian	0.228217	0.449735	0.308388	0.258167	0.27172	0.0273887	0.181477	0.261045	0.127114	0.19186	0.403497	0.46187	0.445472	0.119816	0.434464	0.458345	0.346271	0.26541	0.21907	0.23149	0.0203306	0.150082	0.221702	0.102673	0.440942	0.457317	0.077773	0.34115	0.444448	0.26118	0.483493	0.101752	0.397145	0.496457	0.311667	0.0945886	0.381276	0.487034	0.297184	0.156036	0.100183	0.217549	0.393724	0.408896	0.308534
Conscientiousness	T18_score artist photographer community artshumanitieswebsite magazine publicfigure personalblog clothingbrand author artsentertainment tattoopiercingshop entertainmentwebsite societyculturewebsite fictionalcharacter website musicianband medianewscompany cameraphot	0.368859	0.491562	0.351418	0.385862	0.232054	0.0205331	0.0479517	0.321579	0.494315	0.376865	0.236881	0.482151	0.345602	0.0438196	0.091731	0.448912	0.363497	0.343604	0.393977	0.238558	0.0216032	0.0500989	0.329196	0.485879	0.250914	0.132727	0.00766777	0.0203515	0.199116	0.356719	0.329252	0.0398233	0.0845772	0.43126	0.380422	0.0949691	0.175423	0.394037	0.227728	0.352784	0.0571022	0.0198377	0.114728	0.0465469	0.316489
Conscientiousness	T19_score videogame community publicfigure gamestoys website productservice apppage entertainmentwebsite cars newsmediawebsite foodbeveragecompany company medianewscompany movie comedian electronics fictionalcharacter computersinternetwebsite justforfun software	0.142573	0.455963	0.242678	0.317396	0.444724	0.126391	0.168893	0.331847	0.224734	0.168976	0.0386524	0.0613159	0.176231	0.0134678	0.0213119	0.263037	0.0339906	0.209452	0.279072	0.488674	0.10488	0.142499	0.372889	0.192995	0.411876	0.201376	0.327833	0.39711	0.128705	0.47664	0.269609	0.251867	0.31435	0.181461	0.389236	0.0998121	0.1362	0.383685	0.185312	0.426587	0.0572324	0.349261	0.0817543	0.419862	0.116803
Conscientiousness	T20_score musicianband artist performingarts recordlabel musician concerttour author radiostation tvshow music publicfigure interest artsentertainment band producer website movie album musicchart clothingbrand	0.0953689	0.0146263	0.128257	0.0378514	0.0186095	0.257288	0.0466934	0.0665374	0.0482737	0.191695	0.431039	0.31997	0.219183	0.255696	0.355916	0.42321	0.361884	0.14792	0.34315	0.461478	0.0632144	0.307739	0.248892	0.302146	0.260595	0.171391	0.314569	0.293521	0.356654	0.299042	0.379356	0.13041	0.460812	0.392005	0.454478	0.0761254	0.342534	0.28053	0.336685	0.15243	0.197563	0.156224	0.430261	0.49363	0.436543
Conscientiousness	Number of Facebook Page Likes	0.373769	0.349432	0.4095	0.495638	0.389083	0.0230603	0.113793	0.295427	0.407327	0.239242	0.46293	0.377918	0.483976	0.0472226	0.188155	0.414606	0.465153	0.26905	0.345393	0.251887	0.00862948	0.0555289	0.177625	0.267207	0.413754	0.478915	0.0387436	0.164095	0.37875	0.497769	0.393282	0.0236639	0.115913	0.299213	0.411576	0.043395	0.177511	0.399018	0.481144	0.21544	0.0726009	0.0392156	0.251747	0.165482	0.380879
Emotional Stability	T01_score community publicfigure localbusiness musicianband company website entertainmentwebsite productservice tvshow foodbeveragecompany comedian movie nonprofitorganization artist justforfun gamestoys personalblog societyculturewebsite organization sportsteam	0.325922	0.0533106	0.311557	0.197225	0.442484	0.483458	0.0238673	0.0684475	0.34914	0.122543	0.483951	0.344441	0.379602	0.31112	0.00753016	0.0262717	0.200778	0.130904	0.223032	0.070931	0.0489577	0.000163264	0.000964273	0.0226848	0.359374	0.364383	0.297045	0.00673368	0.0239139	0.189678	0.239814	0.185915	0.00231797	0.00966699	0.107632	0.426163	0.0168184	0.0513262	0.297253	0.0262966	0.074092	0.364609	0.311264	0.0556833	0.135707
Emotional Stability	T02_score clothingbrand healthbeauty clothingstore publicfigure jewelrywatches company productservice personalblog shoppingretail foodbeveragecompany footwearstore cosmeticsstore artist magazine womensclothingstore website retailcompany newsmediawebsite hairsalon b	0.2795	0.405516	0.486387	0.164121	0.123438	0.433245	0.465611	0.445116	0.454672	0.205134	0.268138	0.347036	0.283104	0.338629	0.309235	0.235044	0.319013	0.4188	0.111848	0.0811969	0.341926	0.372439	0.459742	0.362059	0.155819	0.116611	0.419861	0.452069	0.458632	0.441173	0.428455	0.209101	0.186369	0.132281	0.19385	0.161123	0.141935	0.0974909	0.148218	0.467398	0.379753	0.478367	0.411255	0.489007	0.400568
Emotional Stability	T03_score nonprofitorganization community politician politicalorganization organization publicfigure governmentorganization medianewscompany newsmediawebsite collegeuniversity politicalparty nongovernmentalorganizationn journalist cause communityorganization magazi	0.221674	0.241323	0.286974	0.199972	0.487105	0.418966	0.0795491	0.101102	0.0992644	0.474287	0.419057	0.470039	0.231406	0.165752	0.26058	0.305464	0.30181	0.444406	0.444461	0.251517	0.182311	0.240076	0.283239	0.279711	0.38994	0.298085	0.221605	0.198814	0.237906	0.234684	0.209144	0.14772	0.285565	0.332298	0.32851	0.40638	0.0844446	0.106939	0.105025	0.0534104	0.0694581	0.0680736	0.447172	0.451308	0.495829
Emotional Stability	T04_score athlete sportsteam publicfigure sportsleague community newsmediawebsite amateursportsteam stadiumarenasportsvenue artist recreationsportswebsite sportsrecreation sportsevent sportsclub medianewscompany coach productservice website organization musicianban	0.189678	0.297502	0.376491	0.327949	0.227728	0.134537	0.385306	0.309284	0.352589	0.364113	0.28625	0.332326	0.447202	0.410556	0.120868	0.0842615	0.1043	0.414148	0.465728	0.41498	0.283119	0.205205	0.151627	0.181427	0.447937	0.333001	0.214621	0.272163	0.208226	0.244139	0.381796	0.254751	0.230513	0.172721	0.204991	0.359854	0.149652	0.106707	0.13036	0.0812408	0.0544584	0.0689655	0.418276	0.465429	0.452423
Emotional Stability	T05_score nonprofitorganization community localbusiness organization productservice restaurant company shoppingretail sportsrecreation petservice travelcompany artist photographer personalblog hotel website retailcompany italianrestaurant amateursportsteam eventpla	0.270179	0.326416	0.386186	0.109488	0.263277	0.251029	0.123977	0.0950182	0.114404	0.144094	0.183649	0.0327722	0.491622	0.0996537	0.293545	0.242527	0.277207	0.436221	0.217865	0.139381	0.412381	0.054229	0.0391783	0.0491386	0.173614	0.178122	0.351237	0.0742846	0.0548277	0.0677572	0.0312644	0.288423	0.0085492	0.00554698	0.00749365	0.0960267	0.300815	0.24914	0.284285	0.033881	0.023755	0.0304179	0.438355	0.480818	0.457379
Emotional Stability	T06_score artist publicfigure musicianband tvshow community movie comedian entertainmentwebsite actor justforfun medianewscompany author fictionalcharacter dancer newsmediawebsite athlete tvchannel writer artsentertainment movietheater	0.332403	0.454418	0.473799	0.277108	0.0347625	0.328437	0.476306	0.46438	0.388145	0.291917	0.356599	0.437163	0.083531	0.495633	0.354254	0.365468	0.440726	0.428486	0.240106	0.0268344	0.288169	0.430959	0.419211	0.34507	0.299538	0.0401222	0.352525	0.497488	0.490553	0.413546	0.110563	0.44148	0.297354	0.307817	0.379309	0.0852252	0.0395813	0.0422108	0.062905	0.35019	0.361359	0.43641	0.488042	0.411095	0.422794
Emotional Stability	T07_score nonprofitorganization community artist artsentertainment organization performancearttheatre musicianband magazine movietheater concerttour medianewscompany performingarts festival event performanceeventvenue publisher bookstore collegeuniversity artgaller	0.407194	0.445917	0.429747	0.177189	0.227807	0.311579	0.15374	0.102582	0.322187	0.355411	0.340247	0.244669	0.163331	0.233874	0.104686	0.0665814	0.243101	0.483634	0.144092	0.270896	0.361146	0.188202	0.129029	0.37236	0.134981	0.284654	0.376623	0.199473	0.137866	0.387985	0.0472404	0.0781668	0.025788	0.0141498	0.0826105	0.399474	0.391875	0.301223	0.388015	0.298353	0.218994	0.488119	0.402666	0.288104	0.210299
Emotional Stability	T08_score movie interest author localbusiness book artist tvshow musicianband producer movietheater publicfigure tvmovies movietelevisionstudio actor website city performingarts journalist gamestoys videogame	0.490132	0.172637	0.404062	0.422744	0.259333	0.431653	0.484914	0.0966586	0.152914	0.179032	0.413673	0.432451	0.251384	0.421951	0.475057	0.100962	0.15883	0.241667	0.226953	0.0560076	0.132219	0.163143	0.360534	0.468032	0.480871	0.187203	0.339066	0.389481	0.145032	0.217351	0.200376	0.356793	0.407996	0.134374	0.203513	0.318022	0.271734	0.0258135	0.0475172	0.446566	0.0703763	0.115813	0.0903418	0.144154	0.390962
Emotional Stability	T09_score community dancenightclub artsentertainment musicianband eventplanner organization clothingbrand artist concerttour publicfigure photographer performanceeventvenue collegeuniversity bar medianewscompany newsmediawebsite pub tattoopiercingshop clothingstore	0.0802963	0.190024	0.360338	0.156246	0.129829	0.270281	0.391909	0.349232	0.186359	0.299697	0.14789	0.347132	0.391319	0.214438	0.0467293	0.0366887	0.0108816	0.301444	0.447414	0.40153	0.395179	0.124629	0.102899	0.0384299	0.257055	0.220756	0.39959	0.263725	0.228151	0.105842	0.453353	0.3453	0.0995093	0.0811467	0.0286248	0.303194	0.0805254	0.0649378	0.0217647	0.187725	0.158811	0.0663733	0.454997	0.268602	0.30713
Emotional Stability	T10_score interest musicianband localbusiness movie tvshow city publicfigure gamestoys productservice foodbeveragecompany book athlete company artist tvmovies moviecharacter author website sport producer	0.499043	0.409528	0.182516	0.433998	0.313267	0.399766	0.337702	0.327686	0.432722	0.408596	0.183151	0.433054	0.314117	0.400692	0.336827	0.328553	0.433666	0.128276	0.475061	0.23719	0.31465	0.424662	0.249815	0.345239	0.141855	0.337532	0.257244	0.0926586	0.322935	0.230753	0.256938	0.337185	0.400313	0.270098	0.368566	0.408014	0.182639	0.483927	0.37556	0.250571	0.423731	0.466327	0.193505	0.278203	0.390943
Emotional Stability	T11_score foodbeveragecompany restaurant italianrestaurant pizzaplace healthbeauty medianewscompany clothingbrand productservice personalblog shoppingretail nonprofitorganization bar chef organization localtravelwebsite pub icecreamshop website foodbeverage kitchen	0.235507	0.386262	0.4954	0.312399	0.469412	0.239981	0.161574	0.0688536	0.134876	0.15627	0.239069	0.11316	0.259761	0.076762	0.0437403	0.0137195	0.0340408	0.381858	0.420745	0.357249	0.338234	0.242297	0.115983	0.207662	0.308329	0.474001	0.236411	0.158767	0.067338	0.13239	0.285762	0.413987	0.308909	0.15979	0.269419	0.216781	0.143493	0.0592465	0.118924	0.389107	0.218278	0.345583	0.309815	0.453974	0.351695
Emotional Stability	T12_score community medianewscompany publicfigure entertainmentwebsite artist justforfun personalblog newsmediawebsite comedian website tvshow blogger fictionalcharacter artsentertainment magazine writer art artshumanitieswebsite performingarts tvchannel	0.252169	0.0948657	0.266834	0.43326	0.464696	0.346704	0.263198	0.069298	0.312629	0.0239049	0.481948	0.201645	0.28127	0.392255	0.0965954	0.0158283	0.123822	0.0265694	0.126458	0.0807592	0.0440405	0.248931	0.432637	0.205265	0.214619	0.296737	0.409752	0.10457	0.017713	0.133321	0.398709	0.286951	0.32081	0.0945984	0.374359	0.379945	0.235109	0.0582484	0.281963	0.152034	0.0303775	0.188714	0.198352	0.442314	0.160446
Emotional Stability	T13_score community nonprofitorganization psychologist education healthwellnesswebsite medicalhealth sciencewebsite organization medicalcompany website publicfigure healthbeauty collegeuniversity personalblog magazine medianewscompany publisher educationwebsite sch	0.355684	0.169095	0.376354	0.13864	0.0459174	0.119719	0.364883	0.362843	0.33958	0.278357	0.47809	0.236864	0.0941244	0.210014	0.490193	0.492361	0.482616	0.260217	0.448798	0.233292	0.413464	0.270165	0.271966	0.293173	0.220242	0.0852302	0.194531	0.487888	0.485721	0.460753	0.27447	0.464165	0.229343	0.230994	0.250525	0.305234	0.0900638	0.0909502	0.101653	0.202999	0.204538	0.222796	0.497832	0.472824	0.474988
Emotional Stability	T14_score medianewscompany magazine newsmediawebsite nonprofitorganization community website localtravelwebsite publisher education collegeuniversity societyculturewebsite productservice governmentorganization educationwebsite travelcompany personalblog artshumanit	0.473711	0.459585	0.34733	0.367614	0.437429	0.413811	0.129676	0.171233	0.309844	0.433518	0.371987	0.34306	0.411598	0.388321	0.144123	0.188521	0.333471	0.310646	0.406445	0.477667	0.453718	0.10946	0.146679	0.274995	0.232475	0.29115	0.270834	0.231052	0.288844	0.458682	0.428305	0.452072	0.0713098	0.0989628	0.202007	0.475973	0.0993237	0.134192	0.256626	0.0892032	0.121594	0.237599	0.429118	0.263814	0.325271
Emotional Stability	T15_score community writer personalblog publicfigure fictionalcharacter artist author musicianband localbusiness book entertainmentwebsite justforfun artsentertainment personalwebsite album blogger apppage comedian healthbeauty website	0.457728	0.304966	0.106447	0.494167	0.166885	0.272203	0.060886	0.142841	0.258602	0.343103	0.12725	0.463532	0.194787	0.308537	0.0747615	0.168155	0.294081	0.231025	0.310106	0.324059	0.461764	0.149819	0.288603	0.445322	0.109157	0.390086	0.261254	0.381428	0.42936	0.274925	0.170567	0.277079	0.0626678	0.146166	0.263354	0.359279	0.280678	0.459739	0.374905	0.173297	0.322227	0.483449	0.315707	0.184135	0.337249
Emotional Stability	T16_score community fictionalcharacter publicfigure justforfun artist religiousorganization nonprofitorganization organization foodbeveragecompany localbusiness pet cause education sportsleague author entertainmentwebsite book movie company healthbeauty	0.431673	0.193648	0.275636	0.353194	0.406508	0.407891	0.480203	0.479535	0.191478	0.14995	0.221252	0.418944	0.474317	0.475736	0.451263	0.411598	0.148109	0.39409	0.107258	0.135433	0.136211	0.180312	0.208049	0.496836	0.165385	0.202594	0.203601	0.259301	0.293036	0.391041	0.444262	0.442854	0.371809	0.334315	0.105801	0.498578	0.425872	0.386728	0.133715	0.42727	0.388093	0.134486	0.459789	0.178236	0.205783
Emotional Stability	T17_score tvshow community artist movie book fictionalcharacter moviecharacter entertainmentwebsite justforfun bookseries publicfigure website movietheater writer artsentertainment actor personalblog newsmediawebsite tvchannel comedian	0.39762	0.205045	0.303725	0.456064	0.335989	0.328924	0.333037	0.195048	0.124346	0.286302	0.399669	0.440714	0.24732	0.241215	0.431707	0.274276	0.185656	0.378274	0.237806	0.106168	0.102646	0.347459	0.485757	0.370776	0.343341	0.174341	0.169384	0.467255	0.364774	0.261146	0.296744	0.29005	0.374034	0.226902	0.148433	0.492241	0.196282	0.0997675	0.0574016	0.190942	0.0964021	0.0551979	0.334362	0.235151	0.384345
Emotional Stability	T18_score artist photographer community artshumanitieswebsite magazine publicfigure personalblog clothingbrand author artsentertainment tattoopiercingshop entertainmentwebsite societyculturewebsite fictionalcharacter website musicianband medianewscompany cameraphot	0.158929	0.185199	0.433638	0.17131	0.160665	0.126966	0.470977	0.339627	0.488463	0.458927	0.202775	0.480114	0.497151	0.443547	0.141931	0.0789237	0.166037	0.23312	0.478758	0.461761	0.403181	0.166386	0.0952316	0.193024	0.217142	0.204797	0.165095	0.405191	0.280755	0.445043	0.48296	0.42393	0.153434	0.086523	0.178766	0.440728	0.143542	0.0799798	0.167823	0.112438	0.0600527	0.133084	0.366677	0.459483	0.329099
Emotional Stability	T19_score videogame community publicfigure gamestoys website productservice apppage entertainmentwebsite cars newsmediawebsite foodbeveragecompany company medianewscompany movie comedian electronics fictionalcharacter computersinternetwebsite justforfun software	0.284492	0.246945	0.153416	0.377681	0.352799	0.338724	0.181071	0.49028	0.157547	0.104978	0.0557551	0.398214	0.42396	0.438963	0.0693248	0.276285	0.0577277	0.367773	0.159695	0.144138	0.135648	0.410152	0.254701	0.374312	0.0911888	0.0808062	0.0752393	0.455965	0.159254	0.493097	0.47361	0.458437	0.11069	0.368457	0.0940591	0.484775	0.0986876	0.34379	0.0834297	0.0922148	0.329854	0.0777254	0.18756	0.462833	0.163488
Emotional Stability	T20_score musicianband artist performingarts recordlabel musician concerttour author radiostation tvshow music publicfigure interest artsentertainment band producer website movie album musicchart clothingbrand	0.339182	0.448022	0.269127	0.449077	0.406672	0.361591	0.487549	0.488439	0.493689	0.388192	0.151469	0.38717	0.429133	0.475884	0.327831	0.328637	0.33341	0.227798	0.498936	0.458008	0.411555	0.435702	0.436581	0.44177	0.228605	0.197226	0.166107	0.279529	0.278779	0.274375	0.45695	0.410517	0.436752	0.437632	0.442823	0.452996	0.394608	0.395467	0.400545	0.349961	0.350789	0.35568	0.49911	0.493859	0.494749
Emotional Stability	Number of Facebook Page Likes	0.479787	0.344549	0.305884	0.418924	0.415003	0.476102	0.177211	0.137034	0.282612	0.363398	0.323885	0.399232	0.395358	0.455956	0.190689	0.148461	0.299996	0.457207	0.27268	0.269353	0.322751	0.299455	0.243947	0.430532	0.238171	0.235072	0.28519	0.337792	0.278874	0.473073	0.495992	0.442471	0.129092	0.0970767	0.21777	0.438508	0.126989	0.0953628	0.214825	0.16207	0.124315	0.262701	0.433411	0.362814	0.302005
Openness	T01_score community publicfigure localbusiness musicianband company website entertainmentwebsite productservice tvshow foodbeveragecompany comedian movie nonprofitorganization artist justforfun gamestoys personalblog societyculturewebsite organization sportsteam	0.359576	0.135627	0.388015	0.339473	0.288347	0.412341	0.0682774	0.0850116	0.0255812	0.0721765	0.259759	0.219615	0.421277	0.445094	0.129417	0.155641	0.0558585	0.207341	0.246269	0.0486186	0.0931331	0.00481383	0.00671219	0.00114309	0.448519	0.199694	0.30642	0.0380944	0.0487976	0.0127214	0.165496	0.262575	0.0285435	0.0370472	0.00903901	0.368175	0.17605	0.207848	0.0819768	0.102539	0.124948	0.0419414	0.453583	0.322266	0.281637
Openness	T02_score clothingbrand healthbeauty clothingstore publicfigure jewelrywatches company productservice personalblog shoppingretail foodbeveragecompany footwearstore cosmeticsstore artist magazine womensclothingstore website retailcompany newsmediawebsite hairsalon b	0.413801	0.190475	0.494936	0.378581	0.440267	0.441201	0.368513	0.148488	0.0316817	0.25515	0.418753	0.463574	0.473098	0.472156	0.289936	0.20464	0.0506217	0.193944	0.285378	0.233964	0.233238	0.112767	0.433767	0.163423	0.383418	0.445279	0.446215	0.363737	0.151447	0.032596	0.436867	0.435934	0.259462	0.231557	0.0608807	0.499055	0.313453	0.186023	0.0439724	0.314293	0.18539	0.0437525	0.0839884	0.0141743	0.20791
Openness	T03_score nonprofitorganization community politician politicalorganization organization publicfigure governmentorganization medianewscompany newsmediawebsite collegeuniversity politicalparty nongovernmentalorganizationn journalist cause communityorganization magazi	0.154322	0.233961	0.126035	0.371804	0.260645	0.211739	0.443203	0.0673687	0.0338314	0.385064	0.449366	0.0892881	0.0485145	0.0344959	0.190727	0.316465	0.209208	0.337436	0.146183	0.0857777	0.0634719	0.279942	0.220705	0.135366	0.0704544	0.0369935	0.0258432	0.158055	0.363041	0.247648	0.376655	0.317992	0.319202	0.03417	0.0156074	0.436818	0.216458	0.0162975	0.00678208	0.172776	0.0108357	0.0042989	0.0880555	0.0460529	0.370108
Openness	T04_score athlete sportsteam publicfigure sportsleague community newsmediawebsite amateursportsteam stadiumarenasportsvenue artist recreationsportswebsite sportsrecreation sportsevent sportsclub medianewscompany coach productservice website organization musicianban	0.127484	0.0462759	0.0636547	0.242385	0.196933	0.10679	0.0105262	0.00394638	0.000452027	0.293317	0.349588	0.330072	0.387539	0.458023	0.121267	0.0644748	0.0146127	0.437509	0.162696	0.203422	0.330582	0.266	0.164895	0.0508453	0.20436	0.250737	0.389349	0.217035	0.128854	0.0364065	0.438815	0.292832	0.0538747	0.0251167	0.00439458	0.347841	0.0729154	0.0356159	0.00682826	0.143832	0.0788511	0.0189924	0.363327	0.155827	0.253929
Openness	T05_score nonprofitorganization community localbusiness organization productservice restaurant company shoppingretail sportsrecreation petservice travelcompany artist photographer personalblog hotel website retailcompany italianrestaurant amateursportsteam eventpla	0.182518	0.366162	0.372742	0.149085	0.146731	0.110552	0.109269	0.0144746	0.00314863	0.286453	0.280549	0.446482	0.442455	0.375323	0.372737	0.10056	0.0339193	0.493045	0.242485	0.23931	0.189007	0.187166	0.0327272	0.00842755	0.237068	0.233932	0.184327	0.182515	0.0314727	0.00803574	0.495934	0.427308	0.424632	0.126351	0.0453686	0.43131	0.428629	0.128477	0.0463494	0.497277	0.168382	0.0657401	0.170104	0.0666177	0.291945
Openness	T06_score artist publicfigure musicianband tvshow community movie comedian entertainmentwebsite actor justforfun medianewscompany author fictionalcharacter dancer newsmediawebsite athlete tvchannel writer artsentertainment movietheater	0.455369	0.365262	0.487643	0.396362	0.187539	0.13941	0.396396	0.236513	0.122872	0.408144	0.46767	0.353874	0.158871	0.165807	0.440153	0.203363	0.101534	0.376969	0.271857	0.109081	0.230091	0.467426	0.14412	0.0661389	0.384472	0.179314	0.146401	0.408382	0.227066	0.116684	0.266239	0.0891913	0.299631	0.324631	0.184599	0.0244204	0.125136	0.432725	0.392139	0.206026	0.0358878	0.012425	0.163481	0.0773046	0.328815
Openness	T07_score nonprofitorganization community artist artsentertainment organization performancearttheatre musicianband magazine movietheater concerttour medianewscompany performingarts festival event performanceeventvenue publisher bookstore collegeuniversity artgaller	0.404114	0.482536	0.276356	0.0395456	0.378337	0.465693	0.0964136	0.0127125	0.00248432	0.387246	0.362798	0.0651054	0.473236	0.437776	0.144675	0.0231761	0.0051388	0.261902	0.0359481	0.361804	0.448326	0.0891429	0.0113432	0.00216645	0.12256	0.388263	0.305867	0.239299	0.0503797	0.0133677	0.07407	0.0474714	0.325014	0.316005	0.146153	0.411476	0.160499	0.0271126	0.00622355	0.111962	0.0158258	0.00323502	0.175507	0.0659312	0.282925
Openness	T08_score movie interest author localbusiness book artist tvshow musicianband producer movietheater publicfigure tvmovies movietelevisionstudio actor website city performingarts journalist gamestoys videogame	0.147154	0.0281031	0.29819	0.0873365	0.295415	0.0178443	0.221532	0.00407121	0.000725437	0.194698	0.301844	0.378804	0.304646	0.146459	0.389091	0.0550895	0.0163554	0.0838213	0.290443	0.0850628	0.424253	0.126643	0.23066	0.101172	0.203913	0.496801	0.0581095	0.406168	0.0171515	0.00396872	0.206191	0.228705	0.277491	0.0987398	0.0338504	0.0590468	0.40928	0.017495	0.00406405	0.0911955	0.292654	0.13921	0.0301169	0.00781795	0.29521
Openness	T09_score community dancenightclub artsentertainment musicianband eventplanner organization clothingbrand artist concerttour publicfigure photographer performanceeventvenue collegeuniversity bar medianewscompany newsmediawebsite pub tattoopiercingshop clothingstore	0.359054	0.429209	0.264397	0.274894	0.44544	0.356229	0.369142	0.442063	0.00882583	0.427556	0.160883	0.406293	0.30918	0.232834	0.489285	0.306173	0.0221175	0.209477	0.337356	0.376161	0.292208	0.43812	0.37292	0.0141013	0.109737	0.311127	0.396934	0.167529	0.314155	0.00133801	0.231088	0.166863	0.395908	0.228493	0.0379682	0.408515	0.318708	0.496589	0.00603596	0.241127	0.411839	0.00305888	0.315661	0.020739	0.00589136
Openness	T10_score interest musicianband localbusiness movie tvshow city publicfigure gamestoys productservice foodbeveragecompany book athlete company artist tvmovies moviecharacter author website sport producer	0.0132978	0.10003	0.0577084	0.07623	0.235751	0.137159	0.0566022	0.00109975	0.000369248	0.174631	0.260081	0.215786	0.0671493	0.130458	0.26322	0.1992	0.12354	0.384789	0.440573	0.287283	0.425358	0.381107	0.0374967	0.0181525	0.442983	0.196478	0.315212	0.496151	0.0684311	0.0358855	0.238586	0.367787	0.439177	0.0514465	0.0259491	0.354523	0.193817	0.00959433	0.00396736	0.311791	0.0244933	0.0112536	0.0697133	0.0366531	0.377144
Openness	T11_score foodbeveragecompany restaurant italianrestaurant pizzaplace healthbeauty medianewscompany clothingbrand productservice personalblog shoppingretail nonprofitorganization bar chef organization localtravelwebsite pub icecreamshop website foodbeverage kitchen	0.47515	0.195165	0.302798	0.446667	0.449818	0.322342	0.24763	0.0353606	0.0366922	0.178435	0.281396	0.471397	0.474568	0.345009	0.267748	0.0307702	0.0319583	0.365932	0.160329	0.162278	0.0933879	0.0616601	0.171502	0.17582	0.257699	0.260277	0.164154	0.115393	0.0983703	0.101321	0.496822	0.371806	0.291887	0.0261079	0.0271447	0.368798	0.289158	0.0265944	0.0276473	0.412621	0.0116517	0.012174	0.00640099	0.00671045	0.493286
Openness	T12_score community medianewscompany publicfigure entertainmentwebsite artist justforfun personalblog newsmediawebsite comedian website tvshow blogger fictionalcharacter artsentertainment magazine writer art artshumanitieswebsite performingarts tvchannel	0.0968107	0.0206682	0.0440349	0.086169	0.414231	0.183674	0.106957	0.0140877	0.00129828	0.22959	0.342471	0.474171	0.139345	0.345135	0.477246	0.185422	0.0434561	0.369013	0.249708	0.0341165	0.127417	0.212649	0.438531	0.165596	0.366575	0.0682443	0.210635	0.321756	0.312362	0.0957445	0.125473	0.321582	0.451507	0.20324	0.049766	0.246742	0.152398	0.0239553	0.00259352	0.366392	0.0979391	0.0174117	0.170559	0.0384485	0.206958
Openness	T13_score community nonprofitorganization psychologist education healthwellnesswebsite medicalhealth sciencewebsite organization medicalcompany website publicfigure healthbeauty collegeuniversity personalblog magazine medianewscompany publisher educationwebsite sch	0.458217	0.283772	0.0609144	0.0654235	0.0766189	0.260031	0.282147	0.46508	0.194126	0.320342	0.0746208	0.0798854	0.0928744	0.295177	0.318624	0.493105	0.166592	0.164663	0.17384	0.195856	0.471469	0.498083	0.314183	0.07572	0.485493	0.452655	0.183026	0.165857	0.0722138	0.00797769	0.467092	0.192828	0.175076	0.0773496	0.00880871	0.216245	0.197187	0.0900342	0.0109823	0.473381	0.28924	0.0660282	0.31248	0.0750373	0.170946
Openness	T14_score medianewscompany magazine newsmediawebsite nonprofitorganization community website localtravelwebsite publisher education collegeuniversity societyculturewebsite productservice governmentorganization educationwebsite travelcompany personalblog artshumanit	0.27875	0.475133	0.217326	0.170591	0.252512	0.439703	0.0545636	0.234669	0.00352107	0.258191	0.422815	0.357453	0.4681	0.331841	0.154917	0.445516	0.0175031	0.199438	0.155242	0.233008	0.415236	0.048006	0.215954	0.00291477	0.432278	0.454361	0.2645	0.205859	0.476994	0.0278364	0.387734	0.211823	0.257751	0.409715	0.0406659	0.303318	0.174759	0.477292	0.0212679	0.0734726	0.283717	0.00549334	0.189817	0.137259	0.0243455
Openness	T15_score community writer personalblog publicfigure fictionalcharacter artist author musicianband localbusiness book entertainmentwebsite justforfun artsentertainment personalwebsite album blogger apppage comedian healthbeauty website	0.0812505	0.469076	0.397372	0.287927	0.250088	0.370794	0.238278	0.148724	0.0288589	0.0702002	0.127862	0.201223	0.234995	0.142995	0.246717	0.361374	0.308142	0.367777	0.262049	0.226084	0.341878	0.214926	0.13146	0.0241099	0.382358	0.339416	0.472258	0.325743	0.217176	0.0507443	0.454316	0.409163	0.439434	0.314735	0.0903855	0.365249	0.484987	0.356545	0.110548	0.351193	0.238179	0.0584308	0.370674	0.117815	0.196023
Openness	T16_score community fictionalcharacter publicfigure justforfun artist religiousorganization nonprofitorganization organization foodbeveragecompany localbusiness pet cause education sportsleague author entertainmentwebsite book movie company healthbeauty	0.160119	0.046678	0.0752433	0.145404	0.193048	0.0544305	0.0505773	0.0393665	0.00607401	0.246992	0.328577	0.475129	0.449372	0.271141	0.259362	0.222399	0.0650323	0.405111	0.267101	0.208616	0.470258	0.484576	0.468067	0.203309	0.35143	0.283968	0.434268	0.420167	0.374382	0.14231	0.424799	0.292195	0.27997	0.241422	0.0733253	0.230679	0.219891	0.186367	0.0503889	0.485662	0.438509	0.18287	0.452716	0.192551	0.226709
Openness	T17_score tvshow community artist movie book fictionalcharacter moviecharacter entertainmentwebsite justforfun bookseries publicfigure website movietheater writer artsentertainment actor personalblog newsmediawebsite tvchannel comedian	0.24787	0.131013	0.21735	0.0475031	0.267829	0.238551	0.0965666	0.0838042	0.00404623	0.329821	0.460186	0.16149	0.475355	0.0819342	0.267577	0.242363	0.0245927	0.366762	0.291865	0.307755	0.0334321	0.428674	0.398082	0.0634337	0.187166	0.435739	0.0678307	0.301464	0.274668	0.0309498	0.14682	0.00864383	0.356364	0.386049	0.163882	0.0916994	0.247627	0.223466	0.0212395	0.0220922	0.0182685	0.000390901	0.46869	0.0890189	0.102353
Openness	T18_score artist photographer community artshumanitieswebsite magazine publicfigure personalblog clothingbrand author artsentertainment tattoopiercingshop entertainmentwebsite societyculturewebsite fictionalcharacter website musicianband medianewscompany cameraphot	0.429397	0.468359	0.116555	0.192425	0.116023	0.161195	0.0402342	0.0220234	0.000362588	0.460762	0.0852975	0.147572	0.0848743	0.121511	0.0270595	0.0142058	0.000186995	0.101725	0.171465	0.101243	0.142545	0.0338221	0.0181727	0.000270816	0.3732	0.498916	0.419635	0.289246	0.205749	0.0143532	0.372172	0.452019	0.189707	0.126177	0.00602147	0.418573	0.290176	0.206524	0.0144526	0.224101	0.152897	0.00841682	0.395246	0.0513497	0.0859328
Openness	T19_score videogame community publicfigure gamestoys website productservice apppage entertainmentwebsite cars newsmediawebsite foodbeveragecompany company medianewscompany movie comedian electronics fictionalcharacter computersinternetwebsite justforfun software	0.260548	0.205617	0.444232	0.348121	0.336194	0.113531	0.167485	0.0919093	0.00018988	0.428551	0.308041	0.400806	0.413409	0.285594	0.373539	0.245906	0.001795	0.247785	0.333116	0.345002	0.349661	0.44337	0.305949	0.00314716	0.401236	0.388732	0.142825	0.204997	0.117251	0.00032065	0.487046	0.206804	0.283067	0.173945	0.000779777	0.216202	0.294158	0.182411	0.000871384	0.40369	0.451794	0.00949302	0.35758	0.00480421	0.0130515
Openness	T20_score musicianband artist performingarts recordlabel musician concerttour author radiostation tvshow music publicfigure interest artsentertainment band producer website movie album musicchart clothingbrand	0.432357	0.480553	0.381276	0.283259	0.401489	0.268328	0.154104	0.101057	0.00471677	0.413269	0.447589	0.343545	0.337289	0.215273	0.198049	0.134542	0.00764256	0.362832	0.266987	0.420456	0.28464	0.142815	0.0926986	0.00408821	0.393175	0.290602	0.178784	0.236731	0.165172	0.0109011	0.205345	0.116814	0.32787	0.241226	0.0215498	0.356293	0.102313	0.0636237	0.00221761	0.0508291	0.0291503	0.000654935	0.398758	0.0574045	0.0933544
Openness	Number of Facebook Page Likes	0.204782	0.184872	0.197115	0.141367	0.204824	0.136467	0.0562898	0.00702465	0.000103287	0.471185	0.489107	0.401473	0.499941	0.392937	0.223017	0.0514094	0.00194977	0.48206	0.429658	0.471126	0.420983	0.245175	0.0594926	0.00244734	0.412068	0.489048	0.403475	0.231251	0.0543537	0.00212578	0.401415	0.491171	0.304149	0.0835163	0.00418659	0.39288	0.222973	0.0513938	0.00194885	0.311936	0.0869676	0.00446784	0.192343	0.0168295	0.104769
